# Supplementary material for: Ancestry-specific performance of variant effect predictors in clinical variant classification
Source: bioRxiv. 2026 Feb 17:2026.02.14.705914. Preprint. [Version 1] doi: 10.64898/2026.02.14.705914 (PMC12934965; doi:10.64898/2026.02.14.705914)
Supplement: Supplement 1 [file media-1.csv]

Value	Ancestry	ACMG/AMP Threshold	Predictor	Genes Included	Total Variants in Population	Median	Mean	SD	SEM	Q1	Q3	Min	Max
N variants	MID	All missense	AlphaMissense	Disease Genes	55224	113	105.3097358	29.54734347	0.769086631	80	128	32	168
GERP++	MID	All missense	AlphaMissense	Disease Genes	55224	2.780176471	2.737169819	0.412053001	0.010725311	2.481317123	3.019576378	1.305690152	4.058595745
PhyloP Primate	MID	All missense	AlphaMissense	Disease Genes	55224	0.599	0.321594061	0.624965106	0.016267192	-0.103	0.672	-6.453	0.756
AAF	MID	All missense	AlphaMissense	Disease Genes	55224	0.001781915	0.00182728	0.000390487	1.02E-05	0.001563061	0.002056612	0.000680771	0.003145225
N variants	MID	BP4 moderate (-3)	AlphaMissense	Disease Genes	5654	12	12.90817369	5.277508397	0.137368057	9	16	1	31
GERP++	MID	BP4 moderate (-3)	AlphaMissense	Disease Genes	5654	-0.246175	-0.262070721	1.302355623	0.033898963	-1.08517	0.607442105	-7.124	4.6575
PhyloP Primate	MID	BP4 moderate (-3)	AlphaMissense	Disease Genes	5654	-0.113	-0.10771341	0.868966809	0.022618303	-0.555	0.644	-5.859	0.756
AAF	MID	BP4 moderate (-3)	AlphaMissense	Disease Genes	5654	0.001788582	0.001906525	0.00082999	2.16E-05	0.001315357	0.002389133	0.00017337	0.009284483
N variants	MID	BP4 moderate (-2)	AlphaMissense	Disease Genes	12335	26	26.27181108	9.021911237	0.23483097	19	33	4	51
GERP++	MID	BP4 moderate (-2)	AlphaMissense	Disease Genes	12335	1.9945	1.964877102	0.741398772	0.019297839	1.526886364	2.453324324	-1.801428571	4.4775
PhyloP Primate	MID	BP4 moderate (-2)	AlphaMissense	Disease Genes	12335	0.599	0.208442582	0.705792562	0.018371047	-0.171	0.665	-6.142	0.756
AAF	MID	BP4 moderate (-2)	AlphaMissense	Disease Genes	12335	0.001814424	0.001891516	0.000606602	1.58E-05	0.001491575	0.00222939	0.000316328	0.004969861
N variants	MID	BP4 supporting (-1)	AlphaMissense	Disease Genes	11821	24	23.52704559	7.396926953	0.192534318	18	29	4	44
GERP++	MID	BP4 supporting (-1)	AlphaMissense	Disease Genes	11821	3.204246667	3.161135018	0.641107291	0.016687356	2.769875	3.5975	-0.354142857	5.265555556
PhyloP Primate	MID	BP4 supporting (-1)	AlphaMissense	Disease Genes	11821	0.599	0.39348906	0.519392903	0.013519257	0.496	0.674	-6.453	0.756
AAF	MID	BP4 supporting (-1)	AlphaMissense	Disease Genes	11821	0.001791837	0.001834752	0.000586744	1.53E-05	0.001409473	0.002195424	0.000410265	0.004828938
N variants	MID	Indeterminate	AlphaMissense	Disease Genes	15307	28	28.05632219	8.827397447	0.229767978	21	34	4	51
GERP++	MID	Indeterminate	AlphaMissense	Disease Genes	15307	4.127878788	4.075209429	0.482453874	0.012557773	3.812592593	4.41975	1.354384615	5.562222222
PhyloP Primate	MID	Indeterminate	AlphaMissense	Disease Genes	15307	0.609	0.518668761	0.369611924	0.009620614	0.59	0.676	-4.37	0.756
AAF	MID	Indeterminate	AlphaMissense	Disease Genes	15307	0.001724526	0.001753616	0.000516411	1.34E-05	0.001392482	0.002074219	0.000364015	0.004067771
N variants	MID	PP3 supporting (+1)	AlphaMissense	Disease Genes	1328	3	3.090356872	1.597150789	0.041572175	2	4	1	8
GERP++	MID	PP3 supporting (+1)	AlphaMissense	Disease Genes	1328	4.85	4.522415502	1.178784627	0.030682538	4.16	5.23	-5.9	6.17
PhyloP Primate	MID	PP3 supporting (+1)	AlphaMissense	Disease Genes	1328	0.618	0.56968451	0.304589983	0.007928161	0.599	0.676	-1.999	0.756
AAF	MID	PP3 supporting (+1)	AlphaMissense	Disease Genes	1328	0.00105857	0.001567524	0.00160169	4.17E-05	0.000404631	0.00216713	0.00017337	0.00988897
N variants	MID	PP3 moderate (+2)	AlphaMissense	Disease Genes	896	2	2.45141588	1.351953091	0.035189933	1	3	1	7
GERP++	MID	PP3 moderate (+2)	AlphaMissense	Disease Genes	896	4.91	4.600464444	1.267863685	0.033001174	4.277	5.364	-9.2	6.17
PhyloP Primate	MID	PP3 moderate (+2)	AlphaMissense	Disease Genes	896	0.662	0.561229872	0.30292934	0.007884936	0.599	0.676	-1.711	0.756
AAF	MID	PP3 moderate (+2)	AlphaMissense	Disease Genes	896	0.00104025	0.001671109	0.001713899	4.46E-05	0.000346961	0.002473693	0.00017337	0.00996441
N variants	MID	PP3 moderate (+3)	AlphaMissense	Disease Genes	353	1	1.440972222	0.610050683	0.015878985	1	2	1	3
GERP++	MID	PP3 moderate (+3)	AlphaMissense	Disease Genes	353	5.14	4.795571354	1.237792466	0.032218451	4.545	5.54	-4.42	6.17
PhyloP Primate	MID	PP3 moderate (+3)	AlphaMissense	Disease Genes	353	0.654	0.5924375	0.224538374	0.0058445	0.599	0.676	-1.527	0.756
AAF	MID	PP3 moderate (+3)	AlphaMissense	Disease Genes	353	0.000346861	0.00112449	0.001780574	4.63E-05	0.000173611	0.001213613	0.00017337	0.00955193
N variants	MID	PP3 strong (+4)	AlphaMissense	Disease Genes	305	1	1.490039841	0.716849115	0.018658837	1	2	1	4
GERP++	MID	PP3 strong (+4)	AlphaMissense	Disease Genes	305	5.18	4.804329341	1.465494829	0.038145307	4.41	5.67	-9.52	6.17
PhyloP Primate	MID	PP3 strong (+4)	AlphaMissense	Disease Genes	305	0.6715	0.622089641	0.203121848	0.005287051	0.599	0.676	-0.773	0.756
AAF	MID	PP3 strong (+4)	AlphaMissense	Disease Genes	305	0.000404631	0.0014052	0.001970367	5.13E-05	0.000173626	0.00191571	0.00017337	0.00763624
N variants	MID	All missense	BayesDel_noAF	Disease Genes	55224	113	105.3097358	29.54734347	0.769086631	80	128	32	168
GERP++	MID	All missense	BayesDel_noAF	Disease Genes	55224	2.780176471	2.737169819	0.412053001	0.010725311	2.481317123	3.019576378	1.305690152	4.058595745
PhyloP Primate	MID	All missense	BayesDel_noAF	Disease Genes	55224	0.599	0.321594061	0.624965106	0.016267192	-0.103	0.672	-6.453	0.756
AAF	MID	All missense	BayesDel_noAF	Disease Genes	55224	0.001781915	0.00182728	0.000390487	1.02E-05	0.001563061	0.002056612	0.000680771	0.003145225
N variants	MID	BP4 moderate (-3)	BayesDel_noAF	Disease Genes	12366	26	27.30128984	10.20543127	0.265636766	20	34	3	65
GERP++	MID	BP4 moderate (-3)	BayesDel_noAF	Disease Genes	12366	0.039233333	0.019542828	0.840497704	0.021877281	-0.507764706	0.574752632	-3.705555556	4.244
PhyloP Primate	MID	BP4 moderate (-3)	BayesDel_noAF	Disease Genes	12366	-0.106	-0.064194632	0.845683251	0.022012256	-0.32075	0.609	-6.453	0.756
AAF	MID	BP4 moderate (-3)	BayesDel_noAF	Disease Genes	12366	0.00187446	0.00195358	0.000641686	1.67E-05	0.001507318	0.002323159	0.000406161	0.004901099
N variants	MID	BP4 moderate (-2)	BayesDel_noAF	Disease Genes	11923	25	24.70301859	8.360801004	0.217622958	18	31	3	51
GERP++	MID	BP4 moderate (-2)	BayesDel_noAF	Disease Genes	11923	2.526692308	2.515500387	0.672723512	0.017510294	2.088217391	2.980821429	-2.0325	4.575
PhyloP Primate	MID	BP4 moderate (-2)	BayesDel_noAF	Disease Genes	11923	0.599	0.305929999	0.588005839	0.015305181	-0.1155	0.665	-5.859	0.756
AAF	MID	BP4 moderate (-2)	BayesDel_noAF	Disease Genes	11923	0.00181995	0.001862858	0.000606343	1.58E-05	0.001444686	0.002215163	0.000259225	0.004798038
N variants	MID	BP4 supporting (-1)	BayesDel_noAF	Disease Genes	12456	25	24.36931493	7.768213372	0.202198518	18	30	3	46
GERP++	MID	BP4 supporting (-1)	BayesDel_noAF	Disease Genes	12456	3.5585	3.534568646	0.545909981	0.014209469	3.199678571	3.915722222	0.127625	5.167
PhyloP Primate	MID	BP4 supporting (-1)	BayesDel_noAF	Disease Genes	12456	0.599	0.43581407	0.483401184	0.01258243	0.549	0.676	-5.356	0.756
AAF	MID	BP4 supporting (-1)	BayesDel_noAF	Disease Genes	12456	0.001796794	0.001836065	0.000568947	1.48E-05	0.001436572	0.002178004	0.000329065	0.004204289
N variants	MID	Indeterminate	BayesDel_noAF	Disease Genes	12226	22	22.27069164	7.185300079	0.187025891	17	27	3	42
GERP++	MID	Indeterminate	BayesDel_noAF	Disease Genes	12226	4.499146429	4.443530961	0.407644365	0.010610559	4.222307692	4.717142857	0.978	5.506666667
PhyloP Primate	MID	Indeterminate	BayesDel_noAF	Disease Genes	12226	0.618	0.556601863	0.285980792	0.007443783	0.597	0.676	-2.897	0.756
AAF	MID	Indeterminate	BayesDel_noAF	Disease Genes	12226	0.001579151	0.00162944	0.000525568	1.37E-05	0.001259581	0.001934895	0.000176647	0.005487066
N variants	MID	PP3 supporting (+1)	BayesDel_noAF	Disease Genes	2844	6	5.905792683	2.554536422	0.066491927	4	8	1	15
GERP++	MID	PP3 supporting (+1)	BayesDel_noAF	Disease Genes	2844	4.971818182	4.820738765	0.712532905	0.018546491	4.579404167	5.252	-6.01	6.07
PhyloP Primate	MID	PP3 supporting (+1)	BayesDel_noAF	Disease Genes	2844	0.661	0.605702591	0.201202993	0.005237105	0.599	0.676	-2.098	0.756
AAF	MID	PP3 supporting (+1)	BayesDel_noAF	Disease Genes	2844	0.001715335	0.001899039	0.001203161	3.13E-05	0.000983648	0.002567497	0.00017337	0.00988211
N variants	MID	PP3 moderate (+2)	BayesDel_noAF	Disease Genes	1765	4	3.820044297	1.923274116	0.050060826	2	5	1	10
GERP++	MID	PP3 moderate (+2)	BayesDel_noAF	Disease Genes	1765	5.13	4.991197259	0.690965003	0.017985101	4.776875	5.4	-2.84	6.17
PhyloP Primate	MID	PP3 moderate (+2)	BayesDel_noAF	Disease Genes	1765	0.665	0.60672619	0.202602403	0.00527353	0.599	0.676	-1.021	0.756
AAF	MID	PP3 moderate (+2)	BayesDel_noAF	Disease Genes	1765	0.00138031	0.00172726	0.001465991	3.82E-05	0.000588555	0.002428798	0.00017337	0.00995705
N variants	MID	PP3 moderate (+3)	BayesDel_noAF	Disease Genes	583	2	1.909774436	0.896936066	0.023346313	1	2	1	5
GERP++	MID	PP3 moderate (+3)	BayesDel_noAF	Disease Genes	583	5.21	5.038324361	0.803744165	0.020920625	4.80125	5.515	-2.18	6.17
PhyloP Primate	MID	PP3 moderate (+3)	BayesDel_noAF	Disease Genes	583	0.665	0.617473684	0.159262445	0.004145436	0.599	0.676	-0.841	0.756
AAF	MID	PP3 moderate (+3)	BayesDel_noAF	Disease Genes	583	0.001040885	0.001752512	0.001844397	4.80E-05	0.000347222	0.002517501	0.00017337	0.00849809
N variants	MID	PP3 strong (+4)	BayesDel_noAF	Disease Genes	451	1	1.689655172	0.866878671	0.022563951	1	2	1	5
GERP++	MID	PP3 strong (+4)	BayesDel_noAF	Disease Genes	451	5.2125	5.13518319	0.572030945	0.014889371	4.81	5.540833333	1.75	6.17
PhyloP Primate	MID	PP3 strong (+4)	BayesDel_noAF	Disease Genes	451	0.618	0.626647629	0.098082422	0.002552983	0.599	0.676	-0.233	0.756
AAF	MID	PP3 strong (+4)	BayesDel_noAF	Disease Genes	451	0.000753693	0.001458698	0.001692469	4.41E-05	0.000261567	0.0019084	0.00017337	0.0081484
N variants	MID	All missense	MutPred2	Disease Genes	55224	113	105.3097358	29.54734347	0.769086631	80	128	32	168
GERP++	MID	All missense	MutPred2	Disease Genes	55224	2.780176471	2.737169819	0.412053001	0.010725311	2.481317123	3.019576378	1.305690152	4.058595745
PhyloP Primate	MID	All missense	MutPred2	Disease Genes	55224	0.599	0.321594061	0.624965106	0.016267192	-0.103	0.672	-6.453	0.756
AAF	MID	All missense	MutPred2	Disease Genes	55224	0.001781915	0.00182728	0.000390487	1.02E-05	0.001563061	0.002056612	0.000680771	0.003145225
N variants	MID	BP4 strong (-4)	MutPred2	Disease Genes	55030	112	104.9247024	29.39139414	0.765027432	80	128	32	168
GERP++	MID	BP4 strong (-4)	MutPred2	Disease Genes	55030	2.780176471	2.738964535	0.41173224	0.010716962	2.480892667	3.026349057	1.281916794	4.058595745
PhyloP Primate	MID	BP4 strong (-4)	MutPred2	Disease Genes	55030	0.599	0.321799834	0.62447592	0.016254459	-0.103	0.672	-6.453	0.756
AAF	MID	BP4 strong (-4)	MutPred2	Disease Genes	55030	0.001787589	0.001829643	0.000391476	1.02E-05	0.001563419	0.00205891	0.000680771	0.003145225
N variants	MID	BP4 moderate (-3)	MutPred2	Disease Genes	29	1	1	0	0	1	1	1	1
GERP++	MID	BP4 moderate (-3)	MutPred2	Disease Genes	29	0.0462	-1.985019178	4.970285297	0.129371359	-6.98	1.63	-10.8	4.45
PhyloP Primate	MID	BP4 moderate (-3)	MutPred2	Disease Genes	29	-0.633	-0.675356164	0.691693722	0.018004068	-1.244	-0.187	-2.813	0.665
AAF	MID	BP4 moderate (-3)	MutPred2	Disease Genes	29	0.000520111	0.002064386	0.002396583	6.24E-05	0.000347222	0.00260055	0.00017337	0.00728155
N variants	MID	BP4 moderate (-2)	MutPred2	Disease Genes	21086	45	44.46457346	14.30892318	0.372446394	33	55	11	81
GERP++	MID	BP4 moderate (-2)	MutPred2	Disease Genes	21086	1.513561404	1.515878335	0.59826896	0.015572319	1.118944444	1.899848485	-0.5938125	3.4229
PhyloP Primate	MID	BP4 moderate (-2)	MutPred2	Disease Genes	21086	0.589	0.180796341	0.690657594	0.017977099	-0.176	0.665	-6.453	0.756
AAF	MID	BP4 moderate (-2)	MutPred2	Disease Genes	21086	0.001886524	0.001935257	0.000504053	1.31E-05	0.001593013	0.002237745	0.000539749	0.004112357
N variants	MID	BP4 supporting (-1)	MutPred2	Disease Genes	12861	26	24.90716436	7.848126787	0.204278581	19	31	4	48
GERP++	MID	BP4 supporting (-1)	MutPred2	Disease Genes	12861	3.57912	3.536021971	0.552299855	0.014375791	3.23375	3.906060606	-0.2195	5.125
PhyloP Primate	MID	BP4 supporting (-1)	MutPred2	Disease Genes	12861	0.599	0.440707515	0.463484268	0.012064014	0.549	0.676	-5.644	0.756
AAF	MID	BP4 supporting (-1)	MutPred2	Disease Genes	12861	0.001717928	0.001773499	0.000565531	1.47E-05	0.001364836	0.002147558	0.000284319	0.004183913
N variants	MID	Indeterminate	MutPred2	Disease Genes	13131	24	23.90581136	7.562150924	0.196834926	18	29	4	46
GERP++	MID	Indeterminate	MutPred2	Disease Genes	13131	4.412076923	4.378705867	0.382301165	0.009950902	4.150366667	4.644	1.266	5.61
PhyloP Primate	MID	Indeterminate	MutPred2	Disease Genes	13131	0.618	0.549314732	0.310451421	0.008080728	0.597	0.676	-3.888	0.756
AAF	MID	Indeterminate	MutPred2	Disease Genes	13131	0.001685154	0.001743391	0.000559915	1.46E-05	0.001341033	0.002096263	0.000243716	0.004945591
N variants	MID	PP3 supporting (+1)	MutPred2	Disease Genes	2631	5	5.484673025	2.470628711	0.064307897	4	7	1	14
GERP++	MID	PP3 supporting (+1)	MutPred2	Disease Genes	2631	4.92	4.77346904	0.701569829	0.018261133	4.51	5.193333333	-7.73	6.17
PhyloP Primate	MID	PP3 supporting (+1)	MutPred2	Disease Genes	2631	0.656	0.598092643	0.221799198	0.005773203	0.599	0.676	-1.527	0.756
AAF	MID	PP3 supporting (+1)	MutPred2	Disease Genes	2631	0.001794302	0.001984412	0.001323528	3.45E-05	0.000936661	0.002695836	0.00017337	0.00995705
N variants	MID	PP3 moderate (+2)	MutPred2	Disease Genes	1596	3	3.430974294	1.695440843	0.044130562	2	5	1	10
GERP++	MID	PP3 moderate (+2)	MutPred2	Disease Genes	1596	5.055	4.800950915	0.959127465	0.024965091	4.62	5.33	-6.01	6.17
PhyloP Primate	MID	PP3 moderate (+2)	MutPred2	Disease Genes	1596	0.665	0.591422723	0.266368573	0.006933297	0.599	0.676	-2.241	0.756
AAF	MID	PP3 moderate (+2)	MutPred2	Disease Genes	1596	0.001040491	0.001400419	0.001252471	3.26E-05	0.000520111	0.001900301	0.00017337	0.00955193
N variants	MID	PP3 moderate (+3)	MutPred2	Disease Genes	729	2	2.170318021	1.241079444	0.032304008	1	3	1	8
GERP++	MID	PP3 moderate (+3)	MutPred2	Disease Genes	729	5.2	5.00877546	0.803074266	0.020903188	4.73	5.50625	-0.719	6.17
PhyloP Primate	MID	PP3 moderate (+3)	MutPred2	Disease Genes	729	0.661	0.622869965	0.177255703	0.004613782	0.599	0.676	-1.606	0.756
AAF	MID	PP3 moderate (+3)	MutPred2	Disease Genes	729	0.000809321	0.001315742	0.001404949	3.66E-05	0.000346741	0.001872845	0.00017337	0.00797503
N variants	MID	PP3 strong (+4)	MutPred2	Disease Genes	437	1	1.747368421	0.986403041	0.025675046	1	2	1	5
GERP++	MID	PP3 strong (+4)	MutPred2	Disease Genes	437	5.163333333	5.028129474	0.788201389	0.020516063	4.74	5.5375	-5.82	6.17
PhyloP Primate	MID	PP3 strong (+4)	MutPred2	Disease Genes	437	0.663	0.62446	0.155694575	0.004052568	0.599	0.676	-1.021	0.756
AAF	MID	PP3 strong (+4)	MutPred2	Disease Genes	437	0.00104022	0.001892585	0.002152108	5.60E-05	0.000289066	0.002861481	0.00017337	0.00884495
N variants	MID	All missense	REVEL	Disease Genes	55224	113	105.3097358	29.54734347	0.769086631	80	128	32	168
GERP++	MID	All missense	REVEL	Disease Genes	55224	2.780176471	2.737169819	0.412053001	0.010725311	2.481317123	3.019576378	1.305690152	4.058595745
PhyloP Primate	MID	All missense	REVEL	Disease Genes	55224	0.599	0.321594061	0.624965106	0.016267192	-0.103	0.672	-6.453	0.756
AAF	MID	All missense	REVEL	Disease Genes	55224	0.001781915	0.00182728	0.000390487	1.02E-05	0.001563061	0.002056612	0.000680771	0.003145225
N variants	MID	BP4 strong (-4)	REVEL	Disease Genes	45663	93	86.84201515	24.49155681	0.63748976	65	105	26	144
GERP++	MID	BP4 strong (-4)	REVEL	Disease Genes	45663	2.777269231	2.738299847	0.450747853	0.011732498	2.472526531	3.047188406	1.175920513	4.138044444
PhyloP Primate	MID	BP4 strong (-4)	REVEL	Disease Genes	45663	0.599	0.324908339	0.621835303	0.016185726	-0.093	0.672	-6.453	0.756
AAF	MID	BP4 strong (-4)	REVEL	Disease Genes	45663	0.001768767	0.001817252	0.000407474	1.06E-05	0.001546937	0.002055392	0.000614941	0.003200913
N variants	MID	BP4 moderate (-3)	REVEL	Disease Genes	1180	3	3.692908828	2.107502815	0.054856107	2	5	1	13
GERP++	MID	BP4 moderate (-3)	REVEL	Disease Genes	1180	-1.963666667	-2.033373695	2.192274261	0.05706262	-3.424166667	-0.516	-11.2	4.19
PhyloP Primate	MID	BP4 moderate (-3)	REVEL	Disease Genes	1180	-0.218	-0.504423155	0.973117173	0.025329228	-0.916	-0.054	-5.643	0.756
AAF	MID	BP4 moderate (-3)	REVEL	Disease Genes	1180	0.001748635	0.002057207	0.001561821	4.07E-05	0.000867092	0.002832757	0.00017337	0.00944386
N variants	MID	BP4 moderate (-2)	REVEL	Disease Genes	15413	32	31.48245977	9.943225007	0.258811809	24	39	5	60
GERP++	MID	BP4 moderate (-2)	REVEL	Disease Genes	15413	2.470909091	2.451319718	0.632420158	0.016461239	2.093944444	2.88	-0.01	4.424444444
PhyloP Primate	MID	BP4 moderate (-2)	REVEL	Disease Genes	15413	0.599	0.306149621	0.601147235	0.015647238	-0.114	0.671	-6.453	0.756
AAF	MID	BP4 moderate (-2)	REVEL	Disease Genes	15413	0.001867786	0.001904947	0.000571372	1.49E-05	0.001494833	0.002252694	0.00030333	0.004270071
N variants	MID	BP4 supporting (-1)	REVEL	Disease Genes	7611	15	14.96083453	5.229632202	0.136121889	11	19	1	30
GERP++	MID	BP4 supporting (-1)	REVEL	Disease Genes	7611	3.309153846	3.213763081	0.896841493	0.023343852	2.643636364	3.822571429	-0.955	5.585
PhyloP Primate	MID	BP4 supporting (-1)	REVEL	Disease Genes	7611	0.599	0.369215143	0.572302134	0.01489643	0.513	0.674	-5.247	0.756
AAF	MID	BP4 supporting (-1)	REVEL	Disease Genes	7611	0.001660047	0.001743797	0.000685443	1.78E-05	0.001258607	0.002144995	0.000173521	0.005459006
N variants	MID	Indeterminate	REVEL	Disease Genes	11387	21	20.760003	6.763704193	0.176052188	16	26	2	42
GERP++	MID	Indeterminate	REVEL	Disease Genes	11387	4.142	4.054710963	0.58811209	0.015307946	3.708333333	4.467203704	-0.371428571	5.553846154
PhyloP Primate	MID	Indeterminate	REVEL	Disease Genes	11387	0.609	0.500914314	0.412641616	0.010740632	0.59	0.676	-5.356	0.756
AAF	MID	Indeterminate	REVEL	Disease Genes	11387	0.001593368	0.001651609	0.000566151	1.47E-05	0.001241895	0.001973095	0.000260056	0.004162888
N variants	MID	PP3 supporting (+1)	REVEL	Disease Genes	2183	4	4.722057954	2.146180936	0.055862858	3	6	1	11
GERP++	MID	PP3 supporting (+1)	REVEL	Disease Genes	2183	4.75	4.591964479	0.785023049	0.020433334	4.304090909	5.07	-7.73	6.17
PhyloP Primate	MID	PP3 supporting (+1)	REVEL	Disease Genes	2183	0.618	0.588631579	0.222568393	0.005793224	0.599	0.676	-1.711	0.756
AAF	MID	PP3 supporting (+1)	REVEL	Disease Genes	2183	0.00162532	0.001861619	0.001301755	3.39E-05	0.000872128	0.002590978	0.00017337	0.00996441
N variants	MID	PP3 moderate (+2)	REVEL	Disease Genes	1344	3	3.111594203	1.576792201	0.041042262	2	4	1	9
GERP++	MID	PP3 moderate (+2)	REVEL	Disease Genes	1344	4.9675	4.819275725	0.747397251	0.019453973	4.59	5.28875	-1.28	6.17
PhyloP Primate	MID	PP3 moderate (+2)	REVEL	Disease Genes	1344	0.665	0.600925362	0.214413078	0.005580949	0.599	0.676	-1.862	0.756
AAF	MID	PP3 moderate (+2)	REVEL	Disease Genes	1344	0.000983697	0.001496842	0.001513081	3.94E-05	0.000433425	0.002078795	0.00017337	0.00988897
N variants	MID	PP3 moderate (+3)	REVEL	Disease Genes	528	2	1.87890625	0.919530871	0.023934433	1	2	1	4
GERP++	MID	PP3 moderate (+3)	REVEL	Disease Genes	528	5.11	4.999951172	0.667084075	0.017363505	4.693333333	5.475	1.42	6.04
PhyloP Primate	MID	PP3 moderate (+3)	REVEL	Disease Genes	528	0.6625	0.607795898	0.182606367	0.004753054	0.596	0.676	-0.743	0.756
AAF	MID	PP3 moderate (+3)	REVEL	Disease Genes	528	0.000874132	0.001449628	0.001429806	3.72E-05	0.000346922	0.002081624	0.00017337	0.00710818
N variants	MID	PP3 strong (+4)	REVEL	Disease Genes	334	1	1.488700565	0.784313684	0.02041487	1	2	1	5
GERP++	MID	PP3 strong (+4)	REVEL	Disease Genes	334	5.16	5.089943503	0.562014431	0.014628651	4.74	5.4925	1.75	6.08
PhyloP Primate	MID	PP3 strong (+4)	REVEL	Disease Genes	334	0.662	0.638957627	0.092967506	0.002419848	0.599	0.676	-0.116	0.756
AAF	MID	PP3 strong (+4)	REVEL	Disease Genes	334	0.000998158	0.002031391	0.002269736	5.91E-05	0.000260214	0.003085004	0.00017337	0.00885724
N variants	MID	All missense	VEST4	Disease Genes	55224	113	105.3097358	29.54734347	0.769086631	80	128	32	168
GERP++	MID	All missense	VEST4	Disease Genes	55224	2.780176471	2.737169819	0.412053001	0.010725311	2.481317123	3.019576378	1.305690152	4.058595745
PhyloP Primate	MID	All missense	VEST4	Disease Genes	55224	0.599	0.321594061	0.624965106	0.016267192	-0.103	0.672	-6.453	0.756
AAF	MID	All missense	VEST4	Disease Genes	55224	0.001781915	0.00182728	0.000390487	1.02E-05	0.001563061	0.002056612	0.000680771	0.003145225
N variants	MID	BP4 moderate (-3)	VEST4	Disease Genes	4198	9	10.08326296	4.415616531	0.114933907	7	13	1	26
GERP++	MID	BP4 moderate (-3)	VEST4	Disease Genes	4198	-1.03	-1.042250859	1.421794036	0.037007821	-1.94625	-0.063	-9.603333333	4.205
PhyloP Primate	MID	BP4 moderate (-3)	VEST4	Disease Genes	4198	-0.169	-0.27675494	0.958312352	0.024943874	-0.743	0.599	-6.453	0.756
AAF	MID	BP4 moderate (-3)	VEST4	Disease Genes	4198	0.00186685	0.001982265	0.000960185	2.50E-05	0.001342216	0.00249813	0.00017337	0.008265455
N variants	MID	BP4 moderate (-2)	VEST4	Disease Genes	18263	39	38.62473288	12.60954613	0.328213376	29	48	6	74
GERP++	MID	BP4 moderate (-2)	VEST4	Disease Genes	18263	1.659568182	1.644965875	0.611545886	0.015917904	1.246145	2.079314815	-1.1797	3.446333333
PhyloP Primate	MID	BP4 moderate (-2)	VEST4	Disease Genes	18263	0.589	0.193918855	0.679128901	0.017677019	-0.174	0.665	-5.859	0.756
AAF	MID	BP4 moderate (-2)	VEST4	Disease Genes	18263	0.001818529	0.001898482	0.000538733	1.40E-05	0.001524301	0.00221788	0.00037184	0.004115493
N variants	MID	BP4 supporting (-1)	VEST4	Disease Genes	7572	15	15.18971011	5.221228711	0.135903155	11	19	1	36
GERP++	MID	BP4 supporting (-1)	VEST4	Disease Genes	7572	3.823	3.764988029	0.617107342	0.016062663	3.405238095	4.187166667	-0.196666667	5.9
PhyloP Primate	MID	BP4 supporting (-1)	VEST4	Disease Genes	7572	0.599	0.465355236	0.427843737	0.011136328	0.549	0.676	-3.405	0.756
AAF	MID	BP4 supporting (-1)	VEST4	Disease Genes	7572	0.001760714	0.001809475	0.000677772	1.76E-05	0.00135197	0.002210844	0.00017339	0.005993146
N variants	MID	Indeterminate	VEST4	Disease Genes	12098	22	21.90660737	7.058089531	0.183714732	16	27	3	42
GERP++	MID	Indeterminate	VEST4	Disease Genes	12098	4.481936	4.450514368	0.375806228	0.009781845	4.250909091	4.705789474	1.6075	5.522222222
PhyloP Primate	MID	Indeterminate	VEST4	Disease Genes	12098	0.618	0.562219257	0.271467562	0.007066018	0.598	0.676	-2.854	0.756
AAF	MID	Indeterminate	VEST4	Disease Genes	12098	0.001645869	0.001697783	0.000580056	1.51E-05	0.001293334	0.002040994	0.000202346	0.005505177
N variants	MID	PP3 supporting (+1)	VEST4	Disease Genes	3289	6	6.604458339	2.941263267	0.076558025	4	8	1	16
GERP++	MID	PP3 supporting (+1)	VEST4	Disease Genes	3289	4.883333333	4.712858063	0.734718347	0.019123955	4.43777	5.17	-6.62	6.07
PhyloP Primate	MID	PP3 supporting (+1)	VEST4	Disease Genes	3289	0.659	0.580194645	0.283258608	0.007372927	0.599	0.676	-1.874	0.756
AAF	MID	PP3 supporting (+1)	VEST4	Disease Genes	3289	0.001539444	0.00172388	0.001042166	2.71E-05	0.000966015	0.002342481	0.00017337	0.00955857
N variants	MID	PP3 moderate (+2)	VEST4	Disease Genes	1211	3	2.973291438	1.624974997	0.04229641	2	4	1	10
GERP++	MID	PP3 moderate (+2)	VEST4	Disease Genes	1211	5.14	4.962302161	0.888684574	0.023131536	4.783333333	5.4275	-4.92	6.17
PhyloP Primate	MID	PP3 moderate (+2)	VEST4	Disease Genes	1211	0.661	0.609227808	0.220164311	0.005730648	0.599	0.676	-2.241	0.756
AAF	MID	PP3 moderate (+2)	VEST4	Disease Genes	1211	0.001127451	0.001493289	0.001314067	3.42E-05	0.000520495	0.002080444	0.00017337	0.00955193
N variants	MID	PP3 moderate (+3)	VEST4	Disease Genes	1440	3	3.278312853	1.66364027	0.043302827	2	4	1	10
GERP++	MID	PP3 moderate (+3)	VEST4	Disease Genes	1440	5.17	4.978886217	0.846126694	0.022023798	4.778	5.43	-7.73	6.17
PhyloP Primate	MID	PP3 moderate (+3)	VEST4	Disease Genes	1440	0.665	0.608279641	0.210959098	0.005491046	0.599	0.676	-1.527	0.756
AAF	MID	PP3 moderate (+3)	VEST4	Disease Genes	1440	0.001131011	0.001526143	0.001338058	3.48E-05	0.000520111	0.002167853	0.00017337	0.00884495
N variants	MID	PP3 strong (+4)	VEST4	Disease Genes	437	2	1.659340659	0.753718763	0.019618516	1	2	1	4
GERP++	MID	PP3 strong (+4)	VEST4	Disease Genes	437	5.37	5.023534289	1.021786514	0.026596041	4.8325	5.623333333	0.0884	6.17
PhyloP Primate	MID	PP3 strong (+4)	VEST4	Disease Genes	437	0.662	0.592059341	0.229927259	0.005984767	0.599	0.676	-1.038	0.756
AAF	MID	PP3 strong (+4)	VEST4	Disease Genes	437	0.001216335	0.002252504	0.002390085	6.22E-05	0.000346741	0.003468551	0.00017337	0.00885109
N variants	MID	All missense	ESM1b	Disease Genes	55224	113	105.3097358	29.54734347	0.769086631	80	128	32	168
GERP++	MID	All missense	ESM1b	Disease Genes	55224	2.780176471	2.737169819	0.412053001	0.010725311	2.481317123	3.019576378	1.305690152	4.058595745
PhyloP Primate	MID	All missense	ESM1b	Disease Genes	55224	0.599	0.321594061	0.624965106	0.016267192	-0.103	0.672	-6.453	0.756
AAF	MID	All missense	ESM1b	Disease Genes	55224	0.001781915	0.00182728	0.000390487	1.02E-05	0.001563061	0.002056612	0.000680771	0.003145225
N variants	MID	BP4 moderate (-2)	ESM1b	Disease Genes	6052	13	13.48156288	5.382729163	0.140106844	9	17	1	30
GERP++	MID	BP4 moderate (-2)	ESM1b	Disease Genes	6052	1.454761905	1.392762663	1.244068976	0.032381822	0.592222222	2.239833333	-5.763333333	4.985
PhyloP Primate	MID	BP4 moderate (-2)	ESM1b	Disease Genes	6052	0.599	0.155055556	0.745951442	0.01941634	-0.177	0.665	-5.321	0.756
AAF	MID	BP4 moderate (-2)	ESM1b	Disease Genes	6052	0.001651492	0.001748092	0.000718359	1.87E-05	0.001236445	0.002152335	0.000173521	0.006592303
N variants	MID	BP4 supporting (-1)	ESM1b	Disease Genes	20131	42	40.9829271	12.76810678	0.332340545	31	51	9	72
GERP++	MID	BP4 supporting (-1)	ESM1b	Disease Genes	20131	2.214	2.19273035	0.605163083	0.015751766	1.853046863	2.578759259	-0.670608696	4.283375
PhyloP Primate	MID	BP4 supporting (-1)	ESM1b	Disease Genes	20131	0.599	0.238749298	0.692468858	0.018024244	-0.14	0.665	-6.453	0.756
AAF	MID	BP4 supporting (-1)	ESM1b	Disease Genes	20131	0.001820405	0.001872822	0.000501727	1.31E-05	0.001539237	0.002174119	0.000433949	0.004546638
N variants	MID	Indeterminate	ESM1b	Disease Genes	15070	29	28.31478794	8.68047254	0.225943675	22	35	6	53
GERP++	MID	Indeterminate	ESM1b	Disease Genes	15070	3.775493103	3.707318237	0.545574622	0.01420074	3.384508	4.10625	0.388833333	5.004375
PhyloP Primate	MID	Indeterminate	ESM1b	Disease Genes	15070	0.599	0.452141886	0.479931707	0.012492123	0.549	0.676	-6.142	0.756
AAF	MID	Indeterminate	ESM1b	Disease Genes	15070	0.001826149	0.001874104	0.000556444	1.45E-05	0.001490563	0.002225825	0.000390687	0.00449871
N variants	MID	PP3 supporting (+1)	ESM1b	Disease Genes	2346	5	4.837264151	2.233792277	0.058143291	3	6	1	12
GERP++	MID	PP3 supporting (+1)	ESM1b	Disease Genes	2346	4.64	4.436996258	0.95435092	0.024840762	4.08	5.061875	-4.78	6.17
PhyloP Primate	MID	PP3 supporting (+1)	ESM1b	Disease Genes	2346	0.618	0.560876179	0.274961232	0.007156955	0.596	0.676	-2.241	0.756
AAF	MID	PP3 supporting (+1)	ESM1b	Disease Genes	2346	0.001363211	0.001594682	0.001169415	3.04E-05	0.000710564	0.002212588	0.00017337	0.009115225
N variants	MID	PP3 moderate (+2)	ESM1b	Disease Genes	1517	3	3.377820761	1.674513899	0.043585856	2	4	1	9
GERP++	MID	PP3 moderate (+2)	ESM1b	Disease Genes	1517	4.715833333	4.525603643	0.985002693	0.025638596	4.13375	5.163333333	-2.38	6.17
PhyloP Primate	MID	PP3 moderate (+2)	ESM1b	Disease Genes	1517	0.618	0.568654417	0.275440581	0.007169432	0.599	0.676	-1.968	0.756
AAF	MID	PP3 moderate (+2)	ESM1b	Disease Genes	1517	0.001050636	0.001383161	0.001229196	3.20E-05	0.000485653	0.001879887	0.00017337	0.00980392
N variants	MID	PP3 moderate (+3)	ESM1b	Disease Genes	758	2	2.224099927	1.209840024	0.031490878	1	3	1	6
GERP++	MID	PP3 moderate (+3)	ESM1b	Disease Genes	758	4.846666667	4.701815577	0.98691843	0.025688461	4.34	5.266666667	-8.19	6.17
PhyloP Primate	MID	PP3 moderate (+3)	ESM1b	Disease Genes	758	0.662	0.600680382	0.225296047	0.005864222	0.599	0.676	-1.021	0.756
AAF	MID	PP3 moderate (+3)	ESM1b	Disease Genes	758	0.000635751	0.001465547	0.001863786	4.85E-05	0.000260342	0.001993761	0.00017337	0.00988897
N variants	MID	All missense	VARITY_R_LOO	Disease Genes	55224	113	105.3097358	29.54734347	0.769086631	80	128	32	168
GERP++	MID	All missense	VARITY_R_LOO	Disease Genes	55224	2.780176471	2.737169819	0.412053001	0.010725311	2.481317123	3.019576378	1.305690152	4.058595745
PhyloP Primate	MID	All missense	VARITY_R_LOO	Disease Genes	55224	0.599	0.321594061	0.624965106	0.016267192	-0.103	0.672	-6.453	0.756
AAF	MID	All missense	VARITY_R_LOO	Disease Genes	55224	0.001781915	0.00182728	0.000390487	1.02E-05	0.001563061	0.002056612	0.000680771	0.003145225
N variants	MID	BP4 strong (-4)	VARITY_R_LOO	Disease Genes	43548	88	83.16133692	23.53871296	0.612688226	63	101	20	144
GERP++	MID	BP4 strong (-4)	VARITY_R_LOO	Disease Genes	43548	2.780741935	2.749745309	0.453588706	0.011806442	2.475176238	3.066816327	1.115750485	4.151707317
PhyloP Primate	MID	BP4 strong (-4)	VARITY_R_LOO	Disease Genes	43548	0.599	0.323069094	0.630142576	0.016401956	-0.092	0.672	-6.453	0.756
AAF	MID	BP4 strong (-4)	VARITY_R_LOO	Disease Genes	43548	0.001805462	0.001839235	0.000407311	1.06E-05	0.00156417	0.002073755	0.000606588	0.003214077
N variants	MID	BP4 moderate (-3)	VARITY_R_LOO	Disease Genes	5160	12	12.35601491	5.151052026	0.134076529	8	16	1	29
GERP++	MID	BP4 moderate (-3)	VARITY_R_LOO	Disease Genes	5160	-0.989586667	-1.003275684	1.264586091	0.032915861	-1.8415625	-0.143625	-9.125	4.4
PhyloP Primate	MID	BP4 moderate (-3)	VARITY_R_LOO	Disease Genes	5160	-0.181	-0.3558408	0.961393635	0.025024077	-0.813	0.587	-6.142	0.756
AAF	MID	BP4 moderate (-3)	VARITY_R_LOO	Disease Genes	5160	0.00184108	0.001930995	0.000846088	2.20E-05	0.001330882	0.002403022	0.00017337	0.006087106
N variants	MID	BP4 moderate (-2)	VARITY_R_LOO	Disease Genes	7361	15	15.61002601	5.614870266	0.146149235	11	19	1	34
GERP++	MID	BP4 moderate (-2)	VARITY_R_LOO	Disease Genes	7361	2.644195455	2.6186493	0.794818701	0.020688304	2.107826087	3.1756	-1.931666667	5.53
PhyloP Primate	MID	BP4 moderate (-2)	VARITY_R_LOO	Disease Genes	7361	0.599	0.356608088	0.533314142	0.013881613	-0.069	0.672	-5.247	0.756
AAF	MID	BP4 moderate (-2)	VARITY_R_LOO	Disease Genes	7361	0.001797602	0.001863426	0.000703194	1.83E-05	0.001370734	0.002247269	0.00017343	0.006328015
N variants	MID	BP4 supporting (-1)	VARITY_R_LOO	Disease Genes	9623	19	18.87308516	6.206792247	0.161556349	14	23	3	36
GERP++	MID	BP4 supporting (-1)	VARITY_R_LOO	Disease Genes	9623	3.706766667	3.667362809	0.62100986	0.016164241	3.336454545	4.1028125	-1.79	5.375
PhyloP Primate	MID	BP4 supporting (-1)	VARITY_R_LOO	Disease Genes	9623	0.599	0.481179213	0.405115043	0.010544723	0.549	0.676	-6.453	0.756
AAF	MID	BP4 supporting (-1)	VARITY_R_LOO	Disease Genes	9623	0.001790686	0.001840246	0.000645695	1.68E-05	0.001379224	0.002229234	0.000216849	0.004632697
N variants	MID	Indeterminate	VARITY_R_LOO	Disease Genes	10399	19	19.42486547	6.440875487	0.167649292	15	24	2	37
GERP++	MID	Indeterminate	VARITY_R_LOO	Disease Genes	10399	4.436842105	4.367070421	0.464150424	0.012081353	4.120555556	4.691789474	0.695	5.6375
PhyloP Primate	MID	Indeterminate	VARITY_R_LOO	Disease Genes	10399	0.618	0.556152558	0.305447936	0.007950492	0.596	0.676	-5.315	0.756
AAF	MID	Indeterminate	VARITY_R_LOO	Disease Genes	10399	0.001752471	0.001799987	0.000635904	1.66E-05	0.001349208	0.002172171	0.000210222	0.00589459
N variants	MID	PP3 supporting (+1)	VARITY_R_LOO	Disease Genes	2668	5	5.362663906	2.40569071	0.062617628	4	7	1	16
GERP++	MID	PP3 supporting (+1)	VARITY_R_LOO	Disease Genes	2668	4.886666667	4.734901518	0.736382711	0.019167276	4.47	5.192708333	-4.78	6.17
PhyloP Primate	MID	PP3 supporting (+1)	VARITY_R_LOO	Disease Genes	2668	0.665	0.594495342	0.235979918	0.006142312	0.599	0.676	-1.808	0.756
AAF	MID	PP3 supporting (+1)	VARITY_R_LOO	Disease Genes	2668	0.00133398	0.001576531	0.001112461	2.90E-05	0.000739178	0.002185344	0.00017337	0.00996441
N variants	MID	PP3 moderate (+2)	VARITY_R_LOO	Disease Genes	1191	3	2.907667603	1.513893296	0.039405069	2	4	1	9
GERP++	MID	PP3 moderate (+2)	VARITY_R_LOO	Disease Genes	1191	5.04	4.879908671	0.785181457	0.020437457	4.64	5.355	-2.7	6.17
PhyloP Primate	MID	PP3 moderate (+2)	VARITY_R_LOO	Disease Genes	1191	0.665	0.624641509	0.170546069	0.004439137	0.599	0.676	-1.527	0.756
AAF	MID	PP3 moderate (+2)	VARITY_R_LOO	Disease Genes	1191	0.001447265	0.001957726	0.001793776	4.67E-05	0.000520653	0.002831854	0.00017337	0.00995705
N variants	MID	PP3 moderate (+3)	VARITY_R_LOO	Disease Genes	757	2	2.335230507	1.238511955	0.032237179	1	3	1	6
GERP++	MID	PP3 moderate (+3)	VARITY_R_LOO	Disease Genes	757	5.08	4.786457427	1.041867596	0.02711873	4.48	5.46	-9.2	6.17
PhyloP Primate	MID	PP3 moderate (+3)	VARITY_R_LOO	Disease Genes	757	0.665	0.601226522	0.206626855	0.005378282	0.599	0.676	-1.711	0.756
AAF	MID	PP3 moderate (+3)	VARITY_R_LOO	Disease Genes	757	0.001509483	0.002157721	0.00207953	5.41E-05	0.000520111	0.003190263	0.00017337	0.00937175
N variants	MID	PP3 strong (+4)	VARITY_R_LOO	Disease Genes	296	1	1.516447368	0.698121186	0.018171369	1	2	1	4
GERP++	MID	PP3 strong (+4)	VARITY_R_LOO	Disease Genes	296	5.155	4.964921053	0.920802093	0.023967521	4.51	5.62625	-1.69	6.17
PhyloP Primate	MID	PP3 strong (+4)	VARITY_R_LOO	Disease Genes	296	0.664	0.630039474	0.152311866	0.00396452	0.599	0.676	-0.908	0.756
AAF	MID	PP3 strong (+4)	VARITY_R_LOO	Disease Genes	296	0.000868298	0.001886875	0.0022488	5.85E-05	0.00018139	0.002480636	0.00017337	0.00988897
N variants	EUR	All missense	AlphaMissense	Disease Genes	1634080	94	94.00658611	9.874068145	0.016073722	87	101	52	145
GERP++	EUR	All missense	AlphaMissense	Disease Genes	1634080	3.081800259	3.070614968	0.334103563	0.000543878	2.852770238	3.301157282	1.231318812	4.573901408
PhyloP Primate	EUR	All missense	AlphaMissense	Disease Genes	1634080	0.599	0.381643347	0.568258338	0.000925052	0.519	0.676	-11.028	0.756
AAF	EUR	All missense	AlphaMissense	Disease Genes	1634080	0.002402963	0.002407897	0.000302231	4.92E-07	0.002202362	0.002608421	0.001052631	0.004230152
N variants	EUR	BP4 moderate (-3)	AlphaMissense	Disease Genes	111065	9	9.66534495	2.945176867	0.004794372	8	12	1	25
GERP++	EUR	BP4 moderate (-3)	AlphaMissense	Disease Genes	111065	0.021222222	-0.049022679	1.444813813	0.002351972	-0.957416667	0.944714286	-12.3	6.17
PhyloP Primate	EUR	BP4 moderate (-3)	AlphaMissense	Disease Genes	111065	-0.103	-0.045217897	0.842455537	0.00137141	-0.272	0.662	-7.999	0.756
AAF	EUR	BP4 moderate (-3)	AlphaMissense	Disease Genes	111065	0.002582653	0.002630174	0.000976164	1.59E-06	0.001956239	0.003245789	8.99E-07	0.00998108
N variants	EUR	BP4 moderate (-2)	AlphaMissense	Disease Genes	262941	21	20.77037149	4.476658473	0.007287428	18	24	4	44
GERP++	EUR	BP4 moderate (-2)	AlphaMissense	Disease Genes	262941	2.133684211	2.091767732	0.784757953	0.001277486	1.594043478	2.639052632	-3.178	5.108333333
PhyloP Primate	EUR	BP4 moderate (-2)	AlphaMissense	Disease Genes	262941	0.599	0.254490534	0.673301578	0.001096049	-0.135	0.665	-8.259	0.756
AAF	EUR	BP4 moderate (-2)	AlphaMissense	Disease Genes	262941	0.002639624	0.00266109	0.000656676	1.07E-06	0.002209091	0.003087961	0.00019863	0.006619477
N variants	EUR	BP4 supporting (-1)	AlphaMissense	Disease Genes	294343	21	20.70151548	4.458758107	0.007258289	18	24	3	44
GERP++	EUR	BP4 supporting (-1)	AlphaMissense	Disease Genes	294343	3.44426087	3.391968849	0.607145602	0.000988356	3.02165	3.8204	-1.694	5.51125
PhyloP Primate	EUR	BP4 supporting (-1)	AlphaMissense	Disease Genes	294343	0.599	0.430559268	0.486551643	0.000792044	0.547	0.676	-8.751	0.756
AAF	EUR	BP4 supporting (-1)	AlphaMissense	Disease Genes	294343	0.002504576	0.002530608	0.000657394	1.07E-06	0.002076705	0.00295682	0.000106523	0.006407073
N variants	EUR	Indeterminate	AlphaMissense	Disease Genes	529589	28	28.08223716	5.229575648	0.008513082	24	32	5	58
GERP++	EUR	Indeterminate	AlphaMissense	Disease Genes	529589	4.256857143	4.219023302	0.400381502	0.00065177	3.97504	4.5035	0.993153846	5.4675
PhyloP Primate	EUR	Indeterminate	AlphaMissense	Disease Genes	529589	0.618	0.535651487	0.344069522	0.000560101	0.595	0.676	-8.814	0.756
AAF	EUR	Indeterminate	AlphaMissense	Disease Genes	529589	0.002234477	0.002251776	0.000530767	8.64E-07	0.001886167	0.002595816	0.000236941	0.005143784
N variants	EUR	PP3 supporting (+1)	AlphaMissense	Disease Genes	76124	3	3.534282645	1.590417169	0.002588996	2	4	1	13
GERP++	EUR	PP3 supporting (+1)	AlphaMissense	Disease Genes	76124	4.89	4.689694369	0.926896362	0.001508869	4.4	5.245	-11.5	6.17
PhyloP Primate	EUR	PP3 supporting (+1)	AlphaMissense	Disease Genes	76124	0.66	0.591980476	0.244531705	0.000398066	0.599	0.676	-4.104	0.756
AAF	EUR	PP3 supporting (+1)	AlphaMissense	Disease Genes	76124	0.00152885	0.001788693	0.001527641	2.49E-06	0.000524777	0.002646894	8.99E-07	0.00966896
N variants	EUR	PP3 moderate (+2)	AlphaMissense	Disease Genes	72504	3	3.063998994	1.433641002	0.002333785	2	4	1	12
GERP++	EUR	PP3 moderate (+2)	AlphaMissense	Disease Genes	72504	4.98	4.73130339	1.027285924	0.00167229	4.466666667	5.325	-12.3	6.17
PhyloP Primate	EUR	PP3 moderate (+2)	AlphaMissense	Disease Genes	72504	0.661	0.588922829	0.259722861	0.000422796	0.599	0.676	-4.931	0.756
AAF	EUR	PP3 moderate (+2)	AlphaMissense	Disease Genes	72504	0.001519755	0.001835809	0.001693098	2.76E-06	0.00037141	0.002781148	8.99E-07	0.0096401
N variants	EUR	PP3 moderate (+3)	AlphaMissense	Disease Genes	36182	2	1.706654998	0.840695552	0.001368545	1	2	1	9
GERP++	EUR	PP3 moderate (+3)	AlphaMissense	Disease Genes	36182	5.095	4.610331583	1.77616311	0.002891367	4.43	5.49	-11.7	6.17
PhyloP Primate	EUR	PP3 moderate (+3)	AlphaMissense	Disease Genes	36182	0.665	0.592672388	0.274084109	0.000446174	0.599	0.676	-4.027	0.756
AAF	EUR	PP3 moderate (+3)	AlphaMissense	Disease Genes	36182	0.00022384	0.000978753	0.001422756	2.32E-06	2.43E-05	0.00152878	8.99E-07	0.00594295
N variants	EUR	PP3 strong (+4)	AlphaMissense	Disease Genes	46760	1	1.597718019	0.774328118	0.001260507	1	2	1	7
GERP++	EUR	PP3 strong (+4)	AlphaMissense	Disease Genes	46760	5.083333333	4.674112818	1.444819493	0.002351982	4.39	5.495	-10.9	6.17
PhyloP Primate	EUR	PP3 strong (+4)	AlphaMissense	Disease Genes	46760	0.665	0.613397732	0.23837856	0.00038805	0.599	0.676	-4.291	0.756
AAF	EUR	PP3 strong (+4)	AlphaMissense	Disease Genes	46760	5.94E-05	0.000760211	0.001551498	2.53E-06	8.55E-06	0.000642999	8.99E-07	0.00774827
N variants	EUR	All missense	BayesDel_noAF	Disease Genes	1634080	94	94.00658611	9.874068145	0.016073722	87	101	52	145
GERP++	EUR	All missense	BayesDel_noAF	Disease Genes	1634080	3.081800259	3.070614968	0.334103563	0.000543878	2.852770238	3.301157282	1.231318812	4.573901408
PhyloP Primate	EUR	All missense	BayesDel_noAF	Disease Genes	1634080	0.599	0.381643347	0.568258338	0.000925052	0.519	0.676	-11.028	0.756
AAF	EUR	All missense	BayesDel_noAF	Disease Genes	1634080	0.002402963	0.002407897	0.000302231	4.92E-07	0.002202362	0.002608421	0.001052631	0.004230152
N variants	EUR	BP4 moderate (-3)	BayesDel_noAF	Disease Genes	270793	20	20.56183596	4.476375337	0.007286968	17	23	3	45
GERP++	EUR	BP4 moderate (-3)	BayesDel_noAF	Disease Genes	270793	0.190964286	0.159443361	0.91250719	0.001485445	-0.429788235	0.785035	-5.8115	3.937142857
PhyloP Primate	EUR	BP4 moderate (-3)	BayesDel_noAF	Disease Genes	270793	-0.047	-0.00849754	0.826884503	0.001346062	-0.256	0.618	-11.028	0.756
AAF	EUR	BP4 moderate (-3)	BayesDel_noAF	Disease Genes	270793	0.002607138	0.002630923	0.000663407	1.08E-06	0.002173135	0.003061325	0.000180904	0.007015652
N variants	EUR	BP4 moderate (-2)	BayesDel_noAF	Disease Genes	294746	20	20.40354172	4.430682188	0.007212585	17	23	3	43
GERP++	EUR	BP4 moderate (-2)	BayesDel_noAF	Disease Genes	294746	2.819905	2.773241314	0.676832111	0.001101796	2.350526316	3.249382353	-1.655666667	5.344
PhyloP Primate	EUR	BP4 moderate (-2)	BayesDel_noAF	Disease Genes	294746	0.599	0.35539878	0.55335822	0.000900797	-0.05	0.672	-8.061	0.756
AAF	EUR	BP4 moderate (-2)	BayesDel_noAF	Disease Genes	294746	0.002575168	0.002596836	0.000657412	1.07E-06	0.002144575	0.003022497	7.50E-05	0.006706256
N variants	EUR	BP4 supporting (-1)	BayesDel_noAF	Disease Genes	348843	21	21.66766819	4.564105146	0.00742978	19	25	4	46
GERP++	EUR	BP4 supporting (-1)	BayesDel_noAF	Disease Genes	348843	3.727692308	3.681777549	0.524961722	0.000854571	3.36094	4.053296296	-0.4015	5.598571429
PhyloP Primate	EUR	BP4 supporting (-1)	BayesDel_noAF	Disease Genes	348843	0.599	0.468889269	0.423597689	0.000689563	0.549	0.676	-7.292	0.756
AAF	EUR	BP4 supporting (-1)	BayesDel_noAF	Disease Genes	348843	0.002342206	0.002366944	0.000619575	1.01E-06	0.001938054	0.002767816	6.32E-05	0.006233918
N variants	EUR	Indeterminate	BayesDel_noAF	Disease Genes	427635	22	22.53297368	4.656427975	0.00758007	19	26	2	44
GERP++	EUR	Indeterminate	BayesDel_noAF	Disease Genes	427635	4.491251346	4.44167614	0.396061259	0.000644737	4.21125	4.724	1.048533333	5.72
PhyloP Primate	EUR	Indeterminate	BayesDel_noAF	Disease Genes	427635	0.618	0.560037433	0.299191691	0.000487046	0.599	0.676	-6.456	0.756
AAF	EUR	Indeterminate	BayesDel_noAF	Disease Genes	427635	0.002231945	0.002256768	0.00060133	9.79E-07	0.001840224	0.002644429	3.69E-05	0.005854724
N variants	EUR	PP3 supporting (+1)	BayesDel_noAF	Disease Genes	125419	6	6.287477703	2.305286335	0.003752712	5	8	1	18
GERP++	EUR	PP3 supporting (+1)	BayesDel_noAF	Disease Genes	125419	4.953333333	4.848848902	0.579037546	0.000942599	4.611666667	5.222	-9.93	6.17
PhyloP Primate	EUR	PP3 supporting (+1)	BayesDel_noAF	Disease Genes	125419	0.662	0.606415057	0.208609377	0.000339589	0.599	0.676	-4.869	0.756
AAF	EUR	PP3 supporting (+1)	BayesDel_noAF	Disease Genes	125419	0.002028059	0.002135269	0.001188236	1.93E-06	0.0012896	0.002850161	8.99E-07	0.0098516
N variants	EUR	PP3 moderate (+2)	BayesDel_noAF	Disease Genes	87030	4	4.297540862	1.816757626	0.002957449	3	5	1	14
GERP++	EUR	PP3 moderate (+2)	BayesDel_noAF	Disease Genes	87030	5.131666667	4.990378452	0.677755179	0.001103299	4.806	5.371666667	-12.1	6.17
PhyloP Primate	EUR	PP3 moderate (+2)	BayesDel_noAF	Disease Genes	87030	0.665	0.614990247	0.192832156	0.000313906	0.599	0.676	-4.239	0.756
AAF	EUR	PP3 moderate (+2)	BayesDel_noAF	Disease Genes	87030	0.001731937	0.001890413	0.001355645	2.21E-06	0.000852413	0.002676714	8.99E-07	0.0096401
N variants	EUR	PP3 moderate (+3)	BayesDel_noAF	Disease Genes	32478	2	2.257209328	1.120050233	0.001823299	1	3	1	9
GERP++	EUR	PP3 moderate (+3)	BayesDel_noAF	Disease Genes	32478	5.283333333	5.17122222	0.635373042	0.001034306	4.97	5.536666667	-10.7	6.17
PhyloP Primate	EUR	PP3 moderate (+3)	BayesDel_noAF	Disease Genes	32478	0.665	0.624556965	0.151052263	0.000245894	0.599	0.676	-3.615	0.756
AAF	EUR	PP3 moderate (+3)	BayesDel_noAF	Disease Genes	32478	0.001489476	0.001886754	0.001824303	2.97E-06	0.000301992	0.002932279	8.99E-07	0.00943192
N variants	EUR	PP3 strong (+4)	BayesDel_noAF	Disease Genes	29028	2	1.939712677	0.963012891	0.001567662	1	2	1	8
GERP++	EUR	PP3 strong (+4)	BayesDel_noAF	Disease Genes	29028	5.22	5.124508679	0.609017521	0.000991403	4.85	5.505	-5.76	6.17
PhyloP Primate	EUR	PP3 strong (+4)	BayesDel_noAF	Disease Genes	29028	0.665	0.632380187	0.104553169	0.000170199	0.599	0.676	-1.909	0.756
AAF	EUR	PP3 strong (+4)	BayesDel_noAF	Disease Genes	29028	0.001065787	0.001891587	0.002189244	3.56E-06	0.000120503	0.00295867	8.99E-07	0.00962884
N variants	EUR	All missense	MutPred2	Disease Genes	1634080	94	94.00658611	9.874068145	0.016073722	87	101	52	145
GERP++	EUR	All missense	MutPred2	Disease Genes	1634080	3.081800259	3.070614968	0.334103563	0.000543878	2.852770238	3.301157282	1.231318812	4.573901408
PhyloP Primate	EUR	All missense	MutPred2	Disease Genes	1634080	0.599	0.381643347	0.568258338	0.000925052	0.519	0.676	-11.028	0.756
AAF	EUR	All missense	MutPred2	Disease Genes	1634080	0.002402963	0.002407897	0.000302231	4.92E-07	0.002202362	0.002608421	0.001052631	0.004230152
N variants	EUR	BP4 strong (-4)	MutPred2	Disease Genes	1628695	94	93.7443866	9.858240228	0.016047957	87	100	51	145
GERP++	EUR	BP4 strong (-4)	MutPred2	Disease Genes	1628695	3.083535354	3.072174503	0.334452179	0.000544445	2.853868817	3.303060241	1.231318812	4.573901408
PhyloP Primate	EUR	BP4 strong (-4)	MutPred2	Disease Genes	1628695	0.599	0.381987368	0.567369735	0.000923605	0.52	0.676	-11.028	0.756
AAF	EUR	BP4 strong (-4)	MutPred2	Disease Genes	1628695	0.002404043	0.00240904	0.000302674	4.93E-07	0.002203335	0.002609813	0.001052631	0.004230152
N variants	EUR	BP4 moderate (-3)	MutPred2	Disease Genes	569	1	1.054684867	0.233944662	0.000380832	1	1	1	3
GERP++	EUR	BP4 moderate (-3)	MutPred2	Disease Genes	569	-1.26	-1.976888626	5.270823778	0.008580228	-6.98	3.39	-12.1	6.04
PhyloP Primate	EUR	BP4 moderate (-3)	MutPred2	Disease Genes	569	-0.85	-0.699328663	0.588431572	0.000957891	-1.029	-0.153	-5.086	0.756
AAF	EUR	BP4 moderate (-3)	MutPred2	Disease Genes	569	0.00153959	0.002029962	0.001795353	2.92E-06	0.000320388	0.00393282	8.99E-07	0.00517008
N variants	EUR	BP4 moderate (-2)	MutPred2	Disease Genes	482393	35	34.92382227	5.913933023	0.009627128	31	39	8	66
GERP++	EUR	BP4 moderate (-2)	MutPred2	Disease Genes	482393	1.747875	1.723365113	0.624121369	0.00101599	1.318568966	2.154119444	-2.167411765	4.3208
PhyloP Primate	EUR	BP4 moderate (-2)	MutPred2	Disease Genes	482393	0.598	0.229818631	0.65450329	0.001065448	-0.161	0.665	-11.028	0.756
AAF	EUR	BP4 moderate (-2)	MutPred2	Disease Genes	482393	0.002594278	0.002607063	0.00050647	8.24E-07	0.002261186	0.002939726	0.000485776	0.005334055
N variants	EUR	BP4 supporting (-1)	MutPred2	Disease Genes	347768	22	22.22848443	4.633267796	0.007542368	19	25	4	47
GERP++	EUR	BP4 supporting (-1)	MutPred2	Disease Genes	347768	3.695516129	3.647369297	0.527797412	0.000859187	3.326411765	4.020578947	0.012692308	5.493571429
PhyloP Primate	EUR	BP4 supporting (-1)	MutPred2	Disease Genes	347768	0.599	0.468785379	0.416367474	0.000677793	0.549	0.676	-7.292	0.756
AAF	EUR	BP4 supporting (-1)	MutPred2	Disease Genes	347768	0.002327915	0.002349483	0.000598739	9.75E-07	0.001937151	0.002737693	6.85E-05	0.006597163
N variants	EUR	Indeterminate	MutPred2	Disease Genes	453823	24	24.24675844	4.846589883	0.00788963	21	27	3	47
GERP++	EUR	Indeterminate	MutPred2	Disease Genes	453823	4.460321429	4.4225463	0.361756168	0.000588893	4.207826087	4.679333333	1.838465	5.5725
PhyloP Primate	EUR	Indeterminate	MutPred2	Disease Genes	453823	0.618	0.556294144	0.307965999	0.000501329	0.599	0.676	-6.646	0.756
AAF	EUR	Indeterminate	MutPred2	Disease Genes	453823	0.002288659	0.002310892	0.000588376	9.58E-07	0.001905098	0.002692419	4.70E-05	0.006724916
N variants	EUR	PP3 supporting (+1)	MutPred2	Disease Genes	118871	6	5.736888492	2.17942792	0.00354783	4	7	1	18
GERP++	EUR	PP3 supporting (+1)	MutPred2	Disease Genes	118871	4.948	4.812480423	0.633733003	0.001031636	4.580909091	5.2125	-10.7	6.17
PhyloP Primate	EUR	PP3 supporting (+1)	MutPred2	Disease Genes	118871	0.659	0.601711759	0.215362597	0.000350583	0.599	0.676	-4.455	0.756
AAF	EUR	PP3 supporting (+1)	MutPred2	Disease Genes	118871	0.001941861	0.002047237	0.001228665	2.00E-06	0.001160969	0.002786548	8.99E-07	0.00996824
N variants	EUR	PP3 moderate (+2)	MutPred2	Disease Genes	87006	4	4.144979778	1.774480249	0.002888627	3	5	1	13
GERP++	EUR	PP3 moderate (+2)	MutPred2	Disease Genes	87006	5.0125	4.822650487	0.813283293	0.001323921	4.605	5.295	-10.7	6.17
PhyloP Primate	EUR	PP3 moderate (+2)	MutPred2	Disease Genes	87006	0.665	0.600506738	0.24693089	0.000401972	0.599	0.676	-4.661	0.756
AAF	EUR	PP3 moderate (+2)	MutPred2	Disease Genes	87006	0.001953068	0.002115022	0.001499054	2.44E-06	0.000987861	0.002996433	8.99E-07	0.00963343
N variants	EUR	PP3 moderate (+3)	MutPred2	Disease Genes	48863	2	2.41795988	1.192294685	0.001940904	2	3	1	10
GERP++	EUR	PP3 moderate (+3)	MutPred2	Disease Genes	48863	5.18	4.980911265	0.970077975	0.001579163	4.805	5.473333333	-11.2	6.17
PhyloP Primate	EUR	PP3 moderate (+3)	MutPred2	Disease Genes	48863	0.665	0.610104833	0.279575111	0.000455113	0.599	0.676	-4.085	0.756
AAF	EUR	PP3 moderate (+3)	MutPred2	Disease Genes	48863	0.001212968	0.001740269	0.00183144	2.98E-06	0.000165524	0.002692924	8.99E-07	0.00943192
N variants	EUR	PP3 strong (+4)	MutPred2	Disease Genes	40770	2	1.932447038	0.96620211	0.001572854	1	2	1	8
GERP++	EUR	PP3 strong (+4)	MutPred2	Disease Genes	40770	5.198	5.025125686	0.822917148	0.001339604	4.753333333	5.503333333	-10.7	6.17
PhyloP Primate	EUR	PP3 strong (+4)	MutPred2	Disease Genes	40770	0.665	0.625641967	0.176152569	0.000286754	0.599	0.676	-4.291	0.756
AAF	EUR	PP3 strong (+4)	MutPred2	Disease Genes	40770	0.000557439	0.001598693	0.00214519	3.49E-06	5.49E-05	0.00257015	8.99E-07	0.00926795
N variants	EUR	All missense	REVEL	Disease Genes	1634080	94	94.00658611	9.874068145	0.016073722	87	101	52	145
GERP++	EUR	All missense	REVEL	Disease Genes	1634080	3.081800259	3.070614968	0.334103563	0.000543878	2.852770238	3.301157282	1.231318812	4.573901408
PhyloP Primate	EUR	All missense	REVEL	Disease Genes	1634080	0.599	0.381643347	0.568258338	0.000925052	0.519	0.676	-11.028	0.756
AAF	EUR	All missense	REVEL	Disease Genes	1634080	0.002402963	0.002407897	0.000302231	4.92E-07	0.002202362	0.002608421	0.001052631	0.004230152
N variants	EUR	BP4 strong (-4)	REVEL	Disease Genes	1357380	78	78.06863731	8.960494833	0.014586542	72	84	39	120
GERP++	EUR	BP4 strong (-4)	REVEL	Disease Genes	1357380	3.0989	3.085492554	0.36454705	0.000593436	2.848105263	3.337253333	0.88818	4.578918367
PhyloP Primate	EUR	BP4 strong (-4)	REVEL	Disease Genes	1357380	0.599	0.387262047	0.564271368	0.000918562	0.524	0.676	-8.814	0.756
AAF	EUR	BP4 strong (-4)	REVEL	Disease Genes	1357380	0.002413598	0.002419911	0.000330868	5.39E-07	0.002194032	0.002639099	0.001014155	0.004306499
N variants	EUR	BP4 moderate (-3)	REVEL	Disease Genes	23387	3	2.776926839	1.330897224	0.002166531	2	4	1	10
GERP++	EUR	BP4 moderate (-3)	REVEL	Disease Genes	23387	-1.27	-1.464873174	2.294724624	0.003735519	-2.829666667	0.13228	-11.9	5.91
PhyloP Primate	EUR	BP4 moderate (-3)	REVEL	Disease Genes	23387	-0.182	-0.330488547	0.90836909	0.001478709	-0.813	0.524	-8.814	0.756
AAF	EUR	BP4 moderate (-3)	REVEL	Disease Genes	23387	0.00215086	0.002426838	0.001881595	3.06E-06	0.000937123	0.003527011	8.99E-07	0.00998108
N variants	EUR	BP4 moderate (-2)	REVEL	Disease Genes	383815	26	26.30978313	5.069452214	0.008252421	23	30	4	56
GERP++	EUR	BP4 moderate (-2)	REVEL	Disease Genes	383815	2.712806897	2.674149965	0.647623871	0.001054249	2.263740741	3.127222222	-2.41	5.152
PhyloP Primate	EUR	BP4 moderate (-2)	REVEL	Disease Genes	383815	0.599	0.343367741	0.594037622	0.000967017	-0.054	0.672	-8.751	0.756
AAF	EUR	BP4 moderate (-2)	REVEL	Disease Genes	383815	0.002602168	0.002619345	0.000575696	9.37E-07	0.002224928	0.002995977	0.000300535	0.006039169
N variants	EUR	BP4 supporting (-1)	REVEL	Disease Genes	220138	14	13.78042693	3.585755534	0.005837152	11	16	1	33
GERP++	EUR	BP4 supporting (-1)	REVEL	Disease Genes	220138	3.569846154	3.473662218	0.824254338	0.001341781	2.987692308	4.068	-8.29	5.965
PhyloP Primate	EUR	BP4 supporting (-1)	REVEL	Disease Genes	220138	0.599	0.427710154	0.501655873	0.000816632	0.549	0.676	-8.44	0.756
AAF	EUR	BP4 supporting (-1)	REVEL	Disease Genes	220138	0.002312949	0.002352047	0.000779001	1.27E-06	0.00181353	0.002849518	8.99E-07	0.00925666
N variants	EUR	Indeterminate	REVEL	Disease Genes	391770	20	20.60337545	4.445833731	0.00723725	18	24	4	41
GERP++	EUR	Indeterminate	REVEL	Disease Genes	391770	4.198235294	4.134432711	0.537883249	0.000875605	3.815105263	4.524388889	-1.613333333	5.7
PhyloP Primate	EUR	Indeterminate	REVEL	Disease Genes	391770	0.618	0.520973071	0.37800535	0.000615344	0.596	0.676	-8.061	0.756
AAF	EUR	Indeterminate	REVEL	Disease Genes	391770	0.002196385	0.002223026	0.000624444	1.02E-06	0.001791387	0.002625252	3.32E-05	0.006325436
N variants	EUR	PP3 supporting (+1)	REVEL	Disease Genes	90129	5	5.036580446	2.010415454	0.0032727	4	6	1	15
GERP++	EUR	PP3 supporting (+1)	REVEL	Disease Genes	90129	4.843333333	4.725881255	0.663257245	0.001079698	4.464	5.143333333	-9.65	6.17
PhyloP Primate	EUR	PP3 supporting (+1)	REVEL	Disease Genes	90129	0.651	0.586316074	0.245028593	0.000398875	0.599	0.676	-4.239	0.756
AAF	EUR	PP3 supporting (+1)	REVEL	Disease Genes	90129	0.002102285	0.002240108	0.001401554	2.28E-06	0.001226083	0.003069518	8.99E-07	0.00997235
N variants	EUR	PP3 moderate (+2)	REVEL	Disease Genes	64480	3	3.534379317	1.590945857	0.002589857	2	4	1	12
GERP++	EUR	PP3 moderate (+2)	REVEL	Disease Genes	64480	4.976	4.862911939	0.645177174	0.001050266	4.61	5.268	-10.5	6.17
PhyloP Primate	EUR	PP3 moderate (+2)	REVEL	Disease Genes	64480	0.665	0.609055494	0.187264386	0.000304843	0.599	0.676	-3.29	0.756
AAF	EUR	PP3 moderate (+2)	REVEL	Disease Genes	64480	0.001871271	0.002074539	0.001617511	2.63E-06	0.000773448	0.003012141	8.99E-07	0.00963343
N variants	EUR	PP3 moderate (+3)	REVEL	Disease Genes	31266	2	2.046504293	1.019072227	0.001658919	1	3	1	9
GERP++	EUR	PP3 moderate (+3)	REVEL	Disease Genes	31266	5.15	5.062985113	0.608517071	0.000990588	4.82	5.44	-5.95	6.17
PhyloP Primate	EUR	PP3 moderate (+3)	REVEL	Disease Genes	31266	0.665	0.632066147	0.122008145	0.000198614	0.599	0.676	-2.252	0.756
AAF	EUR	PP3 moderate (+3)	REVEL	Disease Genes	31266	0.001062505	0.00174221	0.00196018	3.19E-06	0.000142992	0.00271288	8.99E-07	0.00943192
N variants	EUR	PP3 strong (+4)	REVEL	Disease Genes	24306	2	1.72671441	0.849873718	0.001383486	1	2	1	8
GERP++	EUR	PP3 strong (+4)	REVEL	Disease Genes	24306	5.186666667	5.122990159	0.511605416	0.000832828	4.855	5.48	-3.72	6.17
PhyloP Primate	EUR	PP3 strong (+4)	REVEL	Disease Genes	24306	0.665	0.642770209	0.100183726	0.000163086	0.599	0.676	-1.668	0.756
AAF	EUR	PP3 strong (+4)	REVEL	Disease Genes	24306	0.000963119	0.001888353	0.002243453	3.65E-06	7.91E-05	0.003052171	8.99E-07	0.00962884
N variants	EUR	All missense	VEST4	Disease Genes	1634080	94	94.00658611	9.874068145	0.016073722	87	101	52	145
GERP++	EUR	All missense	VEST4	Disease Genes	1634080	3.081800259	3.070614968	0.334103563	0.000543878	2.852770238	3.301157282	1.231318812	4.573901408
PhyloP Primate	EUR	All missense	VEST4	Disease Genes	1634080	0.599	0.381643347	0.568258338	0.000925052	0.519	0.676	-11.028	0.756
AAF	EUR	All missense	VEST4	Disease Genes	1634080	0.002402963	0.002407897	0.000302231	4.92E-07	0.002202362	0.002608421	0.001052631	0.004230152
N variants	EUR	BP4 moderate (-3)	VEST4	Disease Genes	85977	7	7.491013659	2.561085521	0.00416912	6	9	1	21
GERP++	EUR	BP4 moderate (-3)	VEST4	Disease Genes	85977	-0.989142857	-1.064275196	1.6578283	0.002698733	-2.102136364	0.056777778	-12	6.17
PhyloP Primate	EUR	BP4 moderate (-3)	VEST4	Disease Genes	85977	-0.135	-0.172741857	0.932418474	0.001517858	-0.664	0.599	-8.814	0.756
AAF	EUR	BP4 moderate (-3)	VEST4	Disease Genes	85977	0.002670571	0.002739695	0.001180687	1.92E-06	0.001923156	0.003478376	8.99E-07	0.00998108
N variants	EUR	BP4 moderate (-2)	VEST4	Disease Genes	420802	30	30.22458011	5.460465518	0.008888941	26	34	7	58
GERP++	EUR	BP4 moderate (-2)	VEST4	Disease Genes	420802	1.9481	1.919863835	0.640605019	0.001042823	1.509157895	2.363423077	-2.006703704	4.596
PhyloP Primate	EUR	BP4 moderate (-2)	VEST4	Disease Genes	420802	0.596	0.240068751	0.654755849	0.001065859	-0.14	0.665	-8.44	0.756
AAF	EUR	BP4 moderate (-2)	VEST4	Disease Genes	420802	0.002597445	0.002612035	0.000539958	8.79E-07	0.002242841	0.002966459	0.000464819	0.005605179
N variants	EUR	BP4 supporting (-1)	VEST4	Disease Genes	213565	14	13.94910557	3.617424146	0.005888705	11	16	1	32
GERP++	EUR	BP4 supporting (-1)	VEST4	Disease Genes	213565	3.871111111	3.802567081	0.602390986	0.000980616	3.4549	4.2247	-7.77	6.16
PhyloP Primate	EUR	BP4 supporting (-1)	VEST4	Disease Genes	213565	0.599	0.486871299	0.386683861	0.000629472	0.577	0.676	-7.292	0.756
AAF	EUR	BP4 supporting (-1)	VEST4	Disease Genes	213565	0.002407625	0.002446845	0.000808632	1.32E-06	0.001885109	0.002959014	2.78E-06	0.00821581
N variants	EUR	Indeterminate	VEST4	Disease Genes	411528	22	22.1895654	4.627759986	0.007533402	19	25	4	47
GERP++	EUR	Indeterminate	VEST4	Disease Genes	411528	4.485416667	4.446567385	0.360069997	0.000586148	4.234333333	4.700423077	1.310666667	5.680714286
PhyloP Primate	EUR	Indeterminate	VEST4	Disease Genes	411528	0.618	0.562480278	0.279731127	0.000455367	0.599	0.676	-5.823	0.756
AAF	EUR	Indeterminate	VEST4	Disease Genes	411528	0.002269172	0.002293195	0.000604075	9.83E-07	0.001875691	0.002683308	0.000110442	0.005793612
N variants	EUR	PP3 supporting (+1)	VEST4	Disease Genes	136708	7	7.069548151	2.468909959	0.00401907	5	9	1	20
GERP++	EUR	PP3 supporting (+1)	VEST4	Disease Genes	136708	4.88	4.72659641	0.652362409	0.001061963	4.48	5.151428571	-10.6	6.17
PhyloP Primate	EUR	PP3 supporting (+1)	VEST4	Disease Genes	136708	0.654	0.583967753	0.273717941	0.000445578	0.599	0.676	-4.931	0.756
AAF	EUR	PP3 supporting (+1)	VEST4	Disease Genes	136708	0.002089945	0.002189416	0.001146375	1.87E-06	0.001377965	0.002885369	8.99E-07	0.00997235
N variants	EUR	PP3 moderate (+2)	VEST4	Disease Genes	58147	3	3.354610057	1.533817689	0.002496859	2	4	1	12
GERP++	EUR	PP3 moderate (+2)	VEST4	Disease Genes	58147	5.043333333	4.854509779	0.87048206	0.001417034	4.626	5.345	-11.2	6.17
PhyloP Primate	EUR	PP3 moderate (+2)	VEST4	Disease Genes	58147	0.662	0.594408015	0.254868695	0.000414894	0.599	0.676	-4.239	0.756
AAF	EUR	PP3 moderate (+2)	VEST4	Disease Genes	58147	0.001768447	0.001960738	0.00154931	2.52E-06	0.000687132	0.002867011	8.99E-07	0.00943192
N variants	EUR	PP3 moderate (+3)	VEST4	Disease Genes	78371	4	3.845425228	1.682604838	0.002739066	3	5	1	13
GERP++	EUR	PP3 moderate (+3)	VEST4	Disease Genes	78371	5.13	4.933135853	0.849144675	0.001382299	4.758	5.395714286	-12.1	6.17
PhyloP Primate	EUR	PP3 moderate (+3)	VEST4	Disease Genes	78371	0.665	0.613123204	0.231868622	0.000377453	0.599	0.676	-4.291	0.756
AAF	EUR	PP3 moderate (+3)	VEST4	Disease Genes	78371	0.001718405	0.001911407	0.001458667	2.37E-06	0.000772787	0.002753383	8.99E-07	0.00963343
N variants	EUR	PP3 strong (+4)	VEST4	Disease Genes	30347	2	2.05355102	1.025474651	0.001669342	1	3	1	8
GERP++	EUR	PP3 strong (+4)	VEST4	Disease Genes	30347	5.28	5.038051049	0.910794035	0.001482656	4.85	5.526666667	-11.5	6.17
PhyloP Primate	EUR	PP3 strong (+4)	VEST4	Disease Genes	30347	0.665	0.613531545	0.186544982	0.000303671	0.599	0.676	-4.041	0.756
AAF	EUR	PP3 strong (+4)	VEST4	Disease Genes	30347	0.001313079	0.001981332	0.002122031	3.45E-06	0.000149774	0.003139753	8.99E-07	0.00926795
N variants	EUR	All missense	ESM1b	Disease Genes	1634080	94	94.00658611	9.874068145	0.016073722	87	101	52	145
GERP++	EUR	All missense	ESM1b	Disease Genes	1634080	3.081800259	3.070614968	0.334103563	0.000543878	2.852770238	3.301157282	1.231318812	4.573901408
PhyloP Primate	EUR	All missense	ESM1b	Disease Genes	1634080	0.599	0.381643347	0.568258338	0.000925052	0.519	0.676	-11.028	0.756
AAF	EUR	All missense	ESM1b	Disease Genes	1634080	0.002402963	0.002407897	0.000302231	4.92E-07	0.002202362	0.002608421	0.001052631	0.004230152
N variants	EUR	BP4 moderate (-3)	ESM1b	Disease Genes	3	1	1	0	0	1	1	1	1
GERP++	EUR	BP4 moderate (-3)	ESM1b	Disease Genes	3	4.21	4.201877934	0.176047389	0.000286583	4.21	4.21	1.75	4.94
PhyloP Primate	EUR	BP4 moderate (-3)	ESM1b	Disease Genes	3	-0.113	-0.110150235	0.049346636	8.03E-05	-0.113	-0.113	-0.218	0.599
AAF	EUR	BP4 moderate (-3)	ESM1b	Disease Genes	3	0.000273428	0.000270869	2.63E-05	4.29E-08	0.000273428	0.000273428	8.99E-07	0.000273428
N variants	EUR	BP4 moderate (-2)	ESM1b	Disease Genes	161539	11	11.01356272	3.17499293	0.005168483	9	13	1	30
GERP++	EUR	BP4 moderate (-2)	ESM1b	Disease Genes	161539	1.63325	1.548832925	1.300947273	0.002117776	0.741428571	2.453	-11.3	5.93
PhyloP Primate	EUR	BP4 moderate (-2)	ESM1b	Disease Genes	161539	0.599	0.238442908	0.684400941	0.001114117	-0.142	0.67	-8.814	0.756
AAF	EUR	BP4 moderate (-2)	ESM1b	Disease Genes	161539	0.002557267	0.002598147	0.000917925	1.49E-06	0.001964185	0.003182735	9.03E-07	0.00974815
N variants	EUR	BP4 supporting (-1)	ESM1b	Disease Genes	505623	33	33.47888968	5.758849786	0.009374672	30	37	9	62
GERP++	EUR	BP4 supporting (-1)	ESM1b	Disease Genes	505623	2.563881481	2.534584797	0.588119584	0.000957384	2.155418095	2.942516129	-1.019222222	4.958235294
PhyloP Primate	EUR	BP4 supporting (-1)	ESM1b	Disease Genes	505623	0.599	0.30680253	0.630582824	0.001026508	-0.108	0.671	-8.751	0.756
AAF	EUR	BP4 supporting (-1)	ESM1b	Disease Genes	505623	0.002478827	0.002494542	0.000503791	8.20E-07	0.002147631	0.002824759	0.000487473	0.005218151
N variants	EUR	Indeterminate	ESM1b	Disease Genes	447679	27	27.00866382	5.123099991	0.008339753	23	30	6	54
GERP++	EUR	Indeterminate	ESM1b	Disease Genes	447679	3.907967742	3.865702736	0.480064866	0.000781484	3.571230769	4.206585758	-0.520052632	5.3916
PhyloP Primate	EUR	Indeterminate	ESM1b	Disease Genes	447679	0.599	0.476032623	0.463285495	0.00075417	0.578	0.676	-8.023	0.756
AAF	EUR	Indeterminate	ESM1b	Disease Genes	447679	0.002382441	0.002399949	0.000560437	9.12E-07	0.002013613	0.002765885	0.000192091	0.005702659
N variants	EUR	PP3 supporting (+1)	ESM1b	Disease Genes	104935	5	5.489915679	2.111336015	0.003436985	4	7	1	17
GERP++	EUR	PP3 supporting (+1)	ESM1b	Disease Genes	104935	4.716666667	4.556795763	0.757394511	0.001232942	4.264285714	5.042857143	-11.1	6.17
PhyloP Primate	EUR	PP3 supporting (+1)	ESM1b	Disease Genes	104935	0.618	0.564436461	0.288069224	0.00046894	0.599	0.676	-4.434	0.756
AAF	EUR	PP3 supporting (+1)	ESM1b	Disease Genes	104935	0.001818299	0.001939605	0.001203949	1.96E-06	0.001064409	0.002643865	8.99E-07	0.00996395
N variants	EUR	PP3 moderate (+2)	ESM1b	Disease Genes	85335	4	3.875488585	1.702132767	0.002770855	3	5	1	13
GERP++	EUR	PP3 moderate (+2)	ESM1b	Disease Genes	85335	4.806	4.633769043	0.855117165	0.001392022	4.325	5.164	-11.6	6.17
PhyloP Primate	EUR	PP3 moderate (+2)	ESM1b	Disease Genes	85335	0.658	0.581499016	0.262157561	0.000426759	0.599	0.676	-4.199	0.756
AAF	EUR	PP3 moderate (+2)	ESM1b	Disease Genes	85335	0.00156682	0.001813715	0.001509587	2.46E-06	0.000569591	0.002662411	8.99E-07	0.00962884
N variants	EUR	PP3 moderate (+3)	ESM1b	Disease Genes	60314	2	2.490986101	1.21965525	0.001985443	2	3	1	10
GERP++	EUR	PP3 moderate (+3)	ESM1b	Disease Genes	60314	4.85	4.663289858	0.978011725	0.001592078	4.31	5.265	-12.1	6.17
PhyloP Primate	EUR	PP3 moderate (+3)	ESM1b	Disease Genes	60314	0.665	0.614242323	0.213869854	0.000348153	0.599	0.676	-4.291	0.756
AAF	EUR	PP3 moderate (+3)	ESM1b	Disease Genes	60314	0.001189278	0.001689813	0.001796786	2.92E-06	0.000140324	0.002660101	8.99E-07	0.00896743
N variants	EUR	PP3 strong (+4)	ESM1b	Disease Genes	1	1	1	0	0	1	1	1	1
GERP++	EUR	PP3 strong (+4)	ESM1b	Disease Genes	1	4.06	4.06	0	0	4.06	4.06	4.06	4.06
PhyloP Primate	EUR	PP3 strong (+4)	ESM1b	Disease Genes	1	0.587	0.587	0	0	0.587	0.587	0.587	0.587
AAF	EUR	PP3 strong (+4)	ESM1b	Disease Genes	1	2.70E-06	2.70E-06	0	0	2.70E-06	2.70E-06	2.70E-06	2.70E-06
N variants	EUR	All missense	VARITY_R_LOO	Disease Genes	1634080	94	94.00658611	9.874068145	0.016073722	87	101	52	145
GERP++	EUR	All missense	VARITY_R_LOO	Disease Genes	1634080	3.081800259	3.070614968	0.334103563	0.000543878	2.852770238	3.301157282	1.231318812	4.573901408
PhyloP Primate	EUR	All missense	VARITY_R_LOO	Disease Genes	1634080	0.599	0.381643347	0.568258338	0.000925052	0.519	0.676	-11.028	0.756
AAF	EUR	All missense	VARITY_R_LOO	Disease Genes	1634080	0.002402963	0.002407897	0.000302231	4.92E-07	0.002202362	0.002608421	0.001052631	0.004230152
N variants	EUR	BP4 strong (-4)	VARITY_R_LOO	Disease Genes	1298579	75	74.75935274	8.748275833	0.014241076	69	81	38	117
GERP++	EUR	BP4 strong (-4)	VARITY_R_LOO	Disease Genes	1298579	3.103980899	3.090012554	0.371322405	0.000604465	2.848494737	3.346756757	1.127273922	4.570333333
PhyloP Primate	EUR	BP4 strong (-4)	VARITY_R_LOO	Disease Genes	1298579	0.599	0.387239517	0.567531282	0.000923868	0.524	0.676	-8.814	0.756
AAF	EUR	BP4 strong (-4)	VARITY_R_LOO	Disease Genes	1298579	0.002411116	0.002418099	0.000338609	5.51E-07	0.002187122	0.00264246	0.001063006	0.004410608
N variants	EUR	BP4 moderate (-3)	VARITY_R_LOO	Disease Genes	89865	9	8.813984211	2.801569224	0.004560597	7	11	1	24
GERP++	EUR	BP4 moderate (-3)	VARITY_R_LOO	Disease Genes	89865	-0.87803125	-0.944363836	1.443541968	0.002349902	-1.855216667	0.040666667	-12.3	5.74
PhyloP Primate	EUR	BP4 moderate (-3)	VARITY_R_LOO	Disease Genes	89865	-0.171	-0.290615721	0.956705167	0.001557394	-0.756	0.599	-8.751	0.756
AAF	EUR	BP4 moderate (-3)	VARITY_R_LOO	Disease Genes	89865	0.002512074	0.00256782	0.00100557	1.64E-06	0.001869568	0.003200774	8.99E-07	0.00998108
N variants	EUR	BP4 moderate (-2)	VARITY_R_LOO	Disease Genes	180102	13	13.48113238	3.529345478	0.005745324	11	16	1	31
GERP++	EUR	BP4 moderate (-2)	VARITY_R_LOO	Disease Genes	180102	2.8448	2.770048504	0.83294992	0.001355936	2.266	3.356090909	-4.315	6.17
PhyloP Primate	EUR	BP4 moderate (-2)	VARITY_R_LOO	Disease Genes	180102	0.599	0.388036869	0.504510612	0.000821279	0.448	0.674	-8.44	0.756
AAF	EUR	BP4 moderate (-2)	VARITY_R_LOO	Disease Genes	180102	0.002632897	0.002668074	0.000828277	1.35E-06	0.002096623	0.003198919	1.08E-06	0.00966627
N variants	EUR	BP4 supporting (-1)	VARITY_R_LOO	Disease Genes	268092	17	17.16322533	4.042195922	0.006580179	14	20	2	38
GERP++	EUR	BP4 supporting (-1)	VARITY_R_LOO	Disease Genes	268092	3.87047619	3.803872677	0.59538785	0.000969215	3.4508	4.22875	-2.189666667	5.865
PhyloP Primate	EUR	BP4 supporting (-1)	VARITY_R_LOO	Disease Genes	268092	0.599	0.506148015	0.373178387	0.000607487	0.581	0.676	-7.292	0.756
AAF	EUR	BP4 supporting (-1)	VARITY_R_LOO	Disease Genes	268092	0.002468975	0.002499222	0.000723254	1.18E-06	0.0020002	0.002965801	2.25E-05	0.007135368
N variants	EUR	Indeterminate	VARITY_R_LOO	Disease Genes	369811	19	19.46838256	4.322102699	0.007035831	16	22	2	42
GERP++	EUR	Indeterminate	VARITY_R_LOO	Disease Genes	369811	4.4944	4.443014339	0.412048153	0.000670762	4.206333333	4.7345	0.692857143	5.67
PhyloP Primate	EUR	Indeterminate	VARITY_R_LOO	Disease Genes	369811	0.618	0.567761819	0.281626689	0.000458452	0.599	0.676	-7.15	0.756
AAF	EUR	Indeterminate	VARITY_R_LOO	Disease Genes	369811	0.002260104	0.002287714	0.0006576	1.07E-06	0.00183118	0.002711644	4.54E-05	0.006553098
N variants	EUR	PP3 supporting (+1)	VARITY_R_LOO	Disease Genes	118669	6	5.896100567	2.206870542	0.003592503	4	7	1	19
GERP++	EUR	PP3 supporting (+1)	VARITY_R_LOO	Disease Genes	118669	4.78	4.590425917	0.784443944	0.001276975	4.268333333	5.11	-11	6.17
PhyloP Primate	EUR	PP3 supporting (+1)	VARITY_R_LOO	Disease Genes	118669	0.661	0.57219678	0.287263466	0.000467628	0.599	0.676	-4.434	0.756
AAF	EUR	PP3 supporting (+1)	VARITY_R_LOO	Disease Genes	118669	0.00196391	0.002064534	0.001179246	1.92E-06	0.001227179	0.002770174	8.99E-07	0.00990579
N variants	EUR	PP3 moderate (+2)	VARITY_R_LOO	Disease Genes	62440	3	3.300332108	1.513398702	0.00246362	2	4	1	13
GERP++	EUR	PP3 moderate (+2)	VARITY_R_LOO	Disease Genes	62440	4.96	4.809157533	0.815680877	0.001327824	4.5575	5.283333333	-11.5	6.17
PhyloP Primate	EUR	PP3 moderate (+2)	VARITY_R_LOO	Disease Genes	62440	0.662	0.600310004	0.238027715	0.000387479	0.599	0.676	-4.455	0.756
AAF	EUR	PP3 moderate (+2)	VARITY_R_LOO	Disease Genes	62440	0.00187558	0.002090402	0.001671732	2.72E-06	0.000705645	0.003044695	8.99E-07	0.00947522
N variants	EUR	PP3 moderate (+3)	VARITY_R_LOO	Disease Genes	49286	2	2.630773109	1.283686592	0.002089678	2	3	1	10
GERP++	EUR	PP3 moderate (+3)	VARITY_R_LOO	Disease Genes	49286	5.135	4.907031675	0.911521084	0.00148384	4.68	5.425	-12.3	6.17
PhyloP Primate	EUR	PP3 moderate (+3)	VARITY_R_LOO	Disease Genes	49286	0.661	0.610035577	0.191928021	0.000312434	0.599	0.676	-4.132	0.756
AAF	EUR	PP3 moderate (+3)	VARITY_R_LOO	Disease Genes	49286	0.001684868	0.002040831	0.001872001	3.05E-06	0.000357011	0.003156118	8.99E-07	0.00943192
N variants	EUR	PP3 strong (+4)	VARITY_R_LOO	Disease Genes	25363	1	1.623359819	0.787677839	0.001282239	1	2	1	9
GERP++	EUR	PP3 strong (+4)	VARITY_R_LOO	Disease Genes	25363	5.1	4.913612634	1.056726643	0.001720216	4.61	5.483333333	-12.3	6.17
PhyloP Primate	EUR	PP3 strong (+4)	VARITY_R_LOO	Disease Genes	25363	0.665	0.633175273	0.182900956	0.000297739	0.599	0.676	-3.615	0.756
AAF	EUR	PP3 strong (+4)	VARITY_R_LOO	Disease Genes	25363	0.000370192	0.001393506	0.002059759	3.35E-06	4.11E-05	0.001953263	8.99E-07	0.00962884
N variants	CSA	All missense	AlphaMissense	Disease Genes	246795	125	125.2386658	13.45759846	0.149124391	116	134	73	174
GERP++	CSA	All missense	AlphaMissense	Disease Genes	246795	2.953712903	2.950149627	0.300631742	0.003331317	2.752616579	3.159825	1.707418269	3.941283019
PhyloP Primate	CSA	All missense	AlphaMissense	Disease Genes	246795	0.599	0.356460479	0.591099712	0.006550009	0.434	0.675	-8.776	0.756
AAF	CSA	All missense	AlphaMissense	Disease Genes	246795	0.002096533	0.002101034	0.000269741	2.99E-06	0.001921331	0.00227361	0.00107097	0.003289162
N variants	CSA	BP4 moderate (-3)	AlphaMissense	Disease Genes	21408	13	13.58257133	3.667059949	0.040634894	11	16	2	29
GERP++	CSA	BP4 moderate (-3)	AlphaMissense	Disease Genes	21408	-0.078823077	-0.121918087	1.205005021	0.013352727	-0.899857143	0.724071429	-5.694888889	4.28
PhyloP Primate	CSA	BP4 moderate (-3)	AlphaMissense	Disease Genes	21408	-0.113	-0.083988118	0.8396238	0.009303918	-0.371	0.65	-7.15	0.756
AAF	CSA	BP4 moderate (-3)	AlphaMissense	Disease Genes	21408	0.002264466	0.002307	0.000765979	8.49E-06	0.00177311	0.00279607	7.73E-05	0.007207957
N variants	CSA	BP4 moderate (-2)	AlphaMissense	Disease Genes	48513	28	28.67241487	5.572415762	0.061748247	25	32	10	48
GERP++	CSA	BP4 moderate (-2)	AlphaMissense	Disease Genes	48513	2.110962963	2.075369642	0.662295224	0.00733893	1.6375625	2.536774194	-1.693005882	4.233333333
PhyloP Primate	CSA	BP4 moderate (-2)	AlphaMissense	Disease Genes	48513	0.599	0.242896841	0.677018407	0.007502078	-0.14	0.665	-7.498	0.756
AAF	CSA	BP4 moderate (-2)	AlphaMissense	Disease Genes	48513	0.002251199	0.00226779	0.000520565	5.77E-06	0.001907485	0.002600537	0.00058716	0.004329433
N variants	CSA	BP4 supporting (-1)	AlphaMissense	Disease Genes	49418	28	27.92719296	5.456795386	0.060467051	24	31	8	49
GERP++	CSA	BP4 supporting (-1)	AlphaMissense	Disease Genes	49418	3.325333333	3.284214374	0.548881746	0.006082189	2.939799432	3.665156	0.498334615	5.075047619
PhyloP Primate	CSA	BP4 supporting (-1)	AlphaMissense	Disease Genes	49418	0.599	0.409855261	0.502999694	0.005573767	0.524	0.676	-7.902	0.756
AAF	CSA	BP4 supporting (-1)	AlphaMissense	Disease Genes	49418	0.002210347	0.002235485	0.000542917	6.02E-06	0.001858227	0.002593935	0.000410796	0.004944504
N variants	CSA	Indeterminate	AlphaMissense	Disease Genes	74957	35	35.68883737	6.164770437	0.068312161	31	40	15	58
GERP++	CSA	Indeterminate	AlphaMissense	Disease Genes	74957	4.199982456	4.168771223	0.364693576	0.00404119	3.94471875	4.421676471	2.526733333	5.147782609
PhyloP Primate	CSA	Indeterminate	AlphaMissense	Disease Genes	74957	0.609	0.524259153	0.370289881	0.004103203	0.594	0.676	-8.44	0.756
AAF	CSA	Indeterminate	AlphaMissense	Disease Genes	74957	0.001935582	0.001952626	0.00045006	4.99E-06	0.001632964	0.002246867	0.000390615	0.004034333
N variants	CSA	PP3 supporting (+1)	AlphaMissense	Disease Genes	8028	4	3.819423236	1.66913769	0.018495807	3	5	1	12
GERP++	CSA	PP3 supporting (+1)	AlphaMissense	Disease Genes	8028	4.8425	4.597840404	1.040252904	0.0115271	4.3125	5.215	-7.38	6.17
PhyloP Primate	CSA	PP3 supporting (+1)	AlphaMissense	Disease Genes	8028	0.658	0.590495266	0.253229156	0.002806046	0.599	0.676	-2.818	0.756
AAF	CSA	PP3 supporting (+1)	AlphaMissense	Disease Genes	8028	0.001144187	0.001447218	0.001276628	1.41E-05	0.000434777	0.002113758	1.16E-05	0.00943681
N variants	CSA	PP3 moderate (+2)	AlphaMissense	Disease Genes	6856	3	3.202456779	1.525145243	0.016900219	2	4	1	10
GERP++	CSA	PP3 moderate (+2)	AlphaMissense	Disease Genes	6856	4.896666667	4.63552032	1.097503684	0.012161499	4.32	5.29	-10.6	6.17
PhyloP Primate	CSA	PP3 moderate (+2)	AlphaMissense	Disease Genes	6856	0.661	0.579434073	0.268134955	0.002971218	0.599	0.676	-2.882	0.756
AAF	CSA	PP3 moderate (+2)	AlphaMissense	Disease Genes	6856	0.000887516	0.001399975	0.001497316	1.66E-05	0.000244625	0.002113285	1.16E-05	0.00994852
N variants	CSA	PP3 moderate (+3)	AlphaMissense	Disease Genes	2835	2	1.729701953	0.872697998	0.009670415	1	2	1	6
GERP++	CSA	PP3 moderate (+3)	AlphaMissense	Disease Genes	2835	5.01	4.688441471	1.382310052	0.015317454	4.415	5.44	-11	6.17
PhyloP Primate	CSA	PP3 moderate (+3)	AlphaMissense	Disease Genes	2835	0.66	0.589384615	0.258599492	0.002865555	0.599	0.676	-3.598	0.756
AAF	CSA	PP3 moderate (+3)	AlphaMissense	Disease Genes	2835	0.000208713	0.000616127	0.000942449	1.04E-05	3.48E-05	0.000829091	1.16E-05	0.00620261
N variants	CSA	PP3 strong (+4)	AlphaMissense	Disease Genes	2785	1	1.58357649	0.775912359	0.008597928	1	2	1	5
GERP++	CSA	PP3 strong (+4)	AlphaMissense	Disease Genes	2785	5.073333333	4.74896522	1.452661905	0.016097027	4.535	5.49	-10.7	6.17
PhyloP Primate	CSA	PP3 strong (+4)	AlphaMissense	Disease Genes	2785	0.665	0.591560859	0.255931251	0.002835988	0.599	0.676	-1.802	0.756
AAF	CSA	PP3 strong (+4)	AlphaMissense	Disease Genes	2785	8.12E-05	0.000529371	0.001014451	1.12E-05	1.76E-05	0.000544877	1.16E-05	0.00602843
N variants	CSA	All missense	BayesDel_noAF	Disease Genes	246795	125	125.2386658	13.45759846	0.149124391	116	134	73	174
GERP++	CSA	All missense	BayesDel_noAF	Disease Genes	246795	2.953712903	2.950149627	0.300631742	0.003331317	2.752616579	3.159825	1.707418269	3.941283019
PhyloP Primate	CSA	All missense	BayesDel_noAF	Disease Genes	246795	0.599	0.356460479	0.591099712	0.006550009	0.434	0.675	-8.776	0.756
AAF	CSA	All missense	BayesDel_noAF	Disease Genes	246795	0.002096533	0.002101034	0.000269741	2.99E-06	0.001921331	0.00227361	0.00107097	0.003289162
N variants	CSA	BP4 moderate (-3)	BayesDel_noAF	Disease Genes	48230	29	29.20737178	5.741232428	0.063618913	25	33	10	49
GERP++	CSA	BP4 moderate (-3)	BayesDel_noAF	Disease Genes	48230	0.171758621	0.148122427	0.758891569	0.008409319	-0.348757576	0.66064	-3.7906	2.81226087
PhyloP Primate	CSA	BP4 moderate (-3)	BayesDel_noAF	Disease Genes	48230	-0.092	-0.034691584	0.833252228	0.009233314	-0.28	0.609	-8.776	0.756
AAF	CSA	BP4 moderate (-3)	BayesDel_noAF	Disease Genes	48230	0.002319985	0.002343096	0.000545081	6.04E-06	0.001962377	0.0027066	0.000617874	0.004918694
N variants	CSA	BP4 moderate (-2)	BayesDel_noAF	Disease Genes	48731	27	27.17118561	5.395392189	0.059786639	23	31	8	49
GERP++	CSA	BP4 moderate (-2)	BayesDel_noAF	Disease Genes	48731	2.62359375	2.587994967	0.61562133	0.006821734	2.195086957	3.019448276	-1.08735625	4.583541667
PhyloP Primate	CSA	BP4 moderate (-2)	BayesDel_noAF	Disease Genes	48731	0.599	0.322776779	0.579341114	0.006419711	-0.108	0.665	-8.44	0.756
AAF	CSA	BP4 moderate (-2)	BayesDel_noAF	Disease Genes	48731	0.00214603	0.002158291	0.000529381	5.87E-06	0.00178904	0.002495977	0.000292751	0.004836598
N variants	CSA	BP4 supporting (-1)	BayesDel_noAF	Disease Genes	55031	29	29.072768	5.586295906	0.061902053	25	33	9	53
GERP++	CSA	BP4 supporting (-1)	BayesDel_noAF	Disease Genes	55031	3.663083871	3.62966259	0.464314899	0.005145099	3.329130435	3.964181818	1.281875	5.195
PhyloP Primate	CSA	BP4 supporting (-1)	BayesDel_noAF	Disease Genes	55031	0.599	0.46141942	0.434272984	0.004812203	0.549	0.676	-6.309	0.756
AAF	CSA	BP4 supporting (-1)	BayesDel_noAF	Disease Genes	55031	0.002088087	0.00210502	0.000498956	5.53E-06	0.001760347	0.00242189	0.000463828	0.004223582
N variants	CSA	Indeterminate	BayesDel_noAF	Disease Genes	60595	29	29.32715988	5.489412466	0.060828482	26	33	10	54
GERP++	CSA	Indeterminate	BayesDel_noAF	Disease Genes	60595	4.5325	4.501965202	0.31968188	0.003542413	4.309428571	4.728378378	2.688235294	5.397857143
PhyloP Primate	CSA	Indeterminate	BayesDel_noAF	Disease Genes	60595	0.618	0.559615871	0.289885715	0.00321224	0.599	0.676	-6.456	0.756
AAF	CSA	Indeterminate	BayesDel_noAF	Disease Genes	60595	0.001960414	0.001985131	0.000491465	5.45E-06	0.001643818	0.00230402	0.000434785	0.004301652
N variants	CSA	PP3 supporting (+1)	BayesDel_noAF	Disease Genes	15290	7	7.256304502	2.503958278	0.0277465	5	9	1	17
GERP++	CSA	PP3 supporting (+1)	BayesDel_noAF	Disease Genes	15290	5.033333333	4.95453171	0.459866453	0.005095806	4.751428571	5.252	-1.495	6.17
PhyloP Primate	CSA	PP3 supporting (+1)	BayesDel_noAF	Disease Genes	15290	0.665	0.615522822	0.183357174	0.002031791	0.599	0.676	-3.598	0.756
AAF	CSA	PP3 supporting (+1)	BayesDel_noAF	Disease Genes	15290	0.001626647	0.001743378	0.000967029	1.07E-05	0.001030367	0.002325226	1.16E-05	0.00943681
N variants	CSA	PP3 moderate (+2)	BayesDel_noAF	Disease Genes	9879	5	4.839741539	1.962828371	0.021750209	3	6	1	13
GERP++	CSA	PP3 moderate (+2)	BayesDel_noAF	Disease Genes	9879	5.113333333	4.999225948	0.578959981	0.006415488	4.803333333	5.35	-4.45	6.17
PhyloP Primate	CSA	PP3 moderate (+2)	BayesDel_noAF	Disease Genes	9879	0.66	0.609588318	0.180607541	0.002001322	0.599	0.676	-1.802	0.756
AAF	CSA	PP3 moderate (+2)	BayesDel_noAF	Disease Genes	9879	0.001661136	0.001840627	0.001342574	1.49E-05	0.00078007	0.002602265	1.16E-05	0.00991672
N variants	CSA	PP3 moderate (+3)	BayesDel_noAF	Disease Genes	3485	2	2.232734531	1.115778151	0.012363999	1	3	1	6
GERP++	CSA	PP3 moderate (+3)	BayesDel_noAF	Disease Genes	3485	5.245	5.107983453	0.687356283	0.007616633	4.874	5.53	-5.29	6.17
PhyloP Primate	CSA	PP3 moderate (+3)	BayesDel_noAF	Disease Genes	3485	0.665	0.626213473	0.15453906	0.001712456	0.599	0.676	-1.802	0.756
AAF	CSA	PP3 moderate (+3)	BayesDel_noAF	Disease Genes	3485	0.000730367	0.001284337	0.00150071	1.66E-05	0.000174557	0.00187913	1.16E-05	0.00887459
N variants	CSA	PP3 strong (+4)	BayesDel_noAF	Disease Genes	2900	2	1.891048453	0.931410548	0.010321012	1	2	1	7
GERP++	CSA	PP3 strong (+4)	BayesDel_noAF	Disease Genes	2900	5.25	5.162577744	0.577191295	0.006395889	4.88	5.5425	-2.61	6.17
PhyloP Primate	CSA	PP3 strong (+4)	BayesDel_noAF	Disease Genes	2900	0.665	0.636160964	0.093418717	0.001035178	0.599	0.676	-0.925	0.756
AAF	CSA	PP3 strong (+4)	BayesDel_noAF	Disease Genes	2900	0.000480678	0.001318252	0.001710061	1.89E-05	8.15E-05	0.002116237	1.16E-05	0.00761668
N variants	CSA	All missense	MutPred2	Disease Genes	246795	125	125.2386658	13.45759846	0.149124391	116	134	73	174
GERP++	CSA	All missense	MutPred2	Disease Genes	246795	2.953712903	2.950149627	0.300631742	0.003331317	2.752616579	3.159825	1.707418269	3.941283019
PhyloP Primate	CSA	All missense	MutPred2	Disease Genes	246795	0.599	0.356460479	0.591099712	0.006550009	0.434	0.675	-8.776	0.756
AAF	CSA	All missense	MutPred2	Disease Genes	246795	0.002096533	0.002101034	0.000269741	2.99E-06	0.001921331	0.00227361	0.00107097	0.003289162
N variants	CSA	BP4 strong (-4)	MutPred2	Disease Genes	246008	125	124.8539305	13.42221208	0.148732273	116	134	73	174
GERP++	CSA	BP4 strong (-4)	MutPred2	Disease Genes	246008	2.955865385	2.952121352	0.301079031	0.003336273	2.754493443	3.162902439	1.685936893	3.941283019
PhyloP Primate	CSA	BP4 strong (-4)	MutPred2	Disease Genes	246008	0.599	0.357070096	0.590101187	0.006538944	0.437	0.676	-8.776	0.756
AAF	CSA	BP4 strong (-4)	MutPred2	Disease Genes	246008	0.002095444	0.002099846	0.000269722	2.99E-06	0.001918924	0.002273033	0.00107097	0.003289162
N variants	CSA	BP4 moderate (-3)	MutPred2	Disease Genes	132	1	1.040816327	0.198089202	0.002195037	1	1	1	2
GERP++	CSA	BP4 moderate (-3)	MutPred2	Disease Genes	132	-3.335	-3.583456064	5.026343518	0.05569719	-8.61	0.758	-12.1	6.16
PhyloP Primate	CSA	BP4 moderate (-3)	MutPred2	Disease Genes	132	-0.719	-1.103034325	1.096464134	0.01214998	-2.229	-0.162	-5.086	0.618
AAF	CSA	BP4 moderate (-3)	MutPred2	Disease Genes	132	0.000405759	0.00123714	0.001696585	1.88E-05	9.33E-05	0.00146761	1.16E-05	0.00492788
N variants	CSA	BP4 moderate (-2)	MutPred2	Disease Genes	84329	48	48.14091112	7.481322498	0.082900947	43	53	21	78
GERP++	CSA	BP4 moderate (-2)	MutPred2	Disease Genes	84329	1.650717778	1.633855334	0.536467815	0.005944629	1.279563636	1.9982875	-0.630515152	3.56971875
PhyloP Primate	CSA	BP4 moderate (-2)	MutPred2	Disease Genes	84329	0.596	0.202552255	0.678776837	0.007521564	-0.171	0.665	-8.776	0.756
AAF	CSA	BP4 moderate (-2)	MutPred2	Disease Genes	84329	0.002199878	0.002214386	0.000409626	4.54E-06	0.001929362	0.002483928	0.000793996	0.00411488
N variants	CSA	BP4 supporting (-1)	MutPred2	Disease Genes	55762	30	29.94817145	5.72879298	0.063481071	26	34	9	52
GERP++	CSA	BP4 supporting (-1)	MutPred2	Disease Genes	55762	3.610727273	3.584501261	0.462572401	0.00512579	3.303857143	3.908833333	1.422269231	5.088571429
PhyloP Primate	CSA	BP4 supporting (-1)	MutPred2	Disease Genes	55762	0.599	0.460890093	0.435234935	0.004822862	0.549	0.676	-5.33	0.756
AAF	CSA	BP4 supporting (-1)	MutPred2	Disease Genes	55762	0.002099737	0.002115737	0.000497273	5.51E-06	0.001768545	0.002439453	0.000509469	0.004442861
N variants	CSA	Indeterminate	MutPred2	Disease Genes	64313	31	31.04751939	5.771752905	0.063957112	27	35	11	55
GERP++	CSA	Indeterminate	MutPred2	Disease Genes	64313	4.457060606	4.419608953	0.333526076	0.003695821	4.217761905	4.65675	2.350428571	5.342352941
PhyloP Primate	CSA	Indeterminate	MutPred2	Disease Genes	64313	0.618	0.54825934	0.316443234	0.003506525	0.599	0.676	-6.456	0.756
AAF	CSA	Indeterminate	MutPred2	Disease Genes	64313	0.002045261	0.002061016	0.000498704	5.53E-06	0.001719763	0.0023855	0.00038737	0.004408776
N variants	CSA	PP3 supporting (+1)	MutPred2	Disease Genes	14401	7	6.970315629	2.476274914	0.027439739	5	9	1	19
GERP++	CSA	PP3 supporting (+1)	MutPred2	Disease Genes	14401	4.92	4.80895585	0.574515146	0.006366234	4.591111111	5.163333333	-4.63	6.17
PhyloP Primate	CSA	PP3 supporting (+1)	MutPred2	Disease Genes	14401	0.658	0.597158564	0.228171881	0.002528385	0.599	0.676	-3.381	0.756
AAF	CSA	PP3 supporting (+1)	MutPred2	Disease Genes	14401	0.001654947	0.001735593	0.000954726	1.06E-05	0.001034298	0.002311607	1.16E-05	0.008865935
N variants	CSA	PP3 moderate (+2)	MutPred2	Disease Genes	9446	4	4.557909359	1.899797518	0.021051761	3	6	1	12
GERP++	CSA	PP3 moderate (+2)	MutPred2	Disease Genes	9446	4.986666667	4.843557827	0.691367295	0.007661079	4.603333333	5.268333333	-5.71	6.17
PhyloP Primate	CSA	PP3 moderate (+2)	MutPred2	Disease Genes	9446	0.661	0.603423144	0.228984466	0.00253739	0.599	0.676	-2.882	0.756
AAF	CSA	PP3 moderate (+2)	MutPred2	Disease Genes	9446	0.001379911	0.0015917	0.001217765	1.35E-05	0.000653339	0.002275678	1.16E-05	0.00934113
N variants	CSA	PP3 moderate (+3)	MutPred2	Disease Genes	4706	2	2.501062265	1.233454234	0.013667974	2	3	1	8
GERP++	CSA	PP3 moderate (+3)	MutPred2	Disease Genes	4706	5.1	4.929199722	0.842875281	0.009339947	4.705	5.396666667	-6.79	6.17
PhyloP Primate	CSA	PP3 moderate (+3)	MutPred2	Disease Genes	4706	0.665	0.620725854	0.183092358	0.002028857	0.599	0.676	-3.591	0.756
AAF	CSA	PP3 moderate (+3)	MutPred2	Disease Genes	4706	0.00071491	0.001289101	0.001528241	1.69E-05	0.000162309	0.001870492	1.16E-05	0.00912443
N variants	CSA	PP3 strong (+4)	MutPred2	Disease Genes	3317	2	1.944926785	0.966359635	0.010708284	1	2	1	6
GERP++	CSA	PP3 strong (+4)	MutPred2	Disease Genes	3317	5.02	4.797605079	1.067093438	0.011824521	4.52	5.4	-10.2	6.17
PhyloP Primate	CSA	PP3 strong (+4)	MutPred2	Disease Genes	3317	0.665	0.621747182	0.181221703	0.002008128	0.599	0.676	-1.658	0.756
AAF	CSA	PP3 strong (+4)	MutPred2	Disease Genes	3317	0.000368325	0.00099661	0.001467519	1.63E-05	6.96E-05	0.001316996	1.16E-05	0.00830068
N variants	CSA	All missense	REVEL	Disease Genes	246795	125	125.2386658	13.45759846	0.149124391	116	134	73	174
GERP++	CSA	All missense	REVEL	Disease Genes	246795	2.953712903	2.950149627	0.300631742	0.003331317	2.752616579	3.159825	1.707418269	3.941283019
PhyloP Primate	CSA	All missense	REVEL	Disease Genes	246795	0.599	0.356460479	0.591099712	0.006550009	0.434	0.675	-8.776	0.756
AAF	CSA	All missense	REVEL	Disease Genes	246795	0.002096533	0.002101034	0.000269741	2.99E-06	0.001921331	0.00227361	0.00107097	0.003289162
N variants	CSA	BP4 strong (-4)	REVEL	Disease Genes	204145	104	103.7950224	11.90353873	0.131903769	96	112	62	150
GERP++	CSA	BP4 strong (-4)	REVEL	Disease Genes	204145	2.961718966	2.951522887	0.328204301	0.00363685	2.734867347	3.177007143	1.525259574	4.051195652
PhyloP Primate	CSA	BP4 strong (-4)	REVEL	Disease Genes	204145	0.599	0.35855675	0.590801433	0.006546703	0.449	0.674	-8.44	0.756
AAF	CSA	BP4 strong (-4)	REVEL	Disease Genes	204145	0.002098274	0.002102946	0.00028829	3.19E-06	0.00191153	0.002288863	0.001041918	0.003480835
N variants	CSA	BP4 moderate (-3)	REVEL	Disease Genes	4531	3	3.673783447	1.643134447	0.018207663	2	5	1	12
GERP++	CSA	BP4 moderate (-3)	REVEL	Disease Genes	4531	-1.81775	-1.899375563	2.071657157	0.022956147	-3.150666667	-0.5164	-12	5.59
PhyloP Primate	CSA	BP4 moderate (-3)	REVEL	Disease Genes	4531	-0.187	-0.421651047	0.991370106	0.010985427	-0.823	0.304	-8.08	0.756
AAF	CSA	BP4 moderate (-3)	REVEL	Disease Genes	4531	0.002193556	0.002395228	0.001647509	1.83E-05	0.001105125	0.003330096	1.16E-05	0.00988894
N variants	CSA	BP4 moderate (-2)	REVEL	Disease Genes	62930	35	35.36940076	6.162048506	0.068282	31	39	12	60
GERP++	CSA	BP4 moderate (-2)	REVEL	Disease Genes	62930	2.556475369	2.535636638	0.568903053	0.006304046	2.172170732	2.928953659	-0.131761905	4.647586207
PhyloP Primate	CSA	BP4 moderate (-2)	REVEL	Disease Genes	62930	0.599	0.318421806	0.61222013	0.006784045	-0.106	0.667	-6.142	0.756
AAF	CSA	BP4 moderate (-2)	REVEL	Disease Genes	62930	0.002182779	0.002200643	0.000463431	5.14E-06	0.001878177	0.002504268	0.000656532	0.004474916
N variants	CSA	BP4 supporting (-1)	REVEL	Disease Genes	34342	18	18.09378833	4.28051042	0.047432572	15	21	3	37
GERP++	CSA	BP4 supporting (-1)	REVEL	Disease Genes	34342	3.290714286	3.219127026	0.795781666	0.008818101	2.734666667	3.791944444	-1.289363636	5.327
PhyloP Primate	CSA	BP4 supporting (-1)	REVEL	Disease Genes	34342	0.599	0.383750703	0.550298231	0.006097885	0.524	0.676	-8.44	0.756
AAF	CSA	BP4 supporting (-1)	REVEL	Disease Genes	34342	0.002040329	0.002074806	0.000644821	7.15E-06	0.001628556	0.002476572	5.43E-05	0.005156259
N variants	CSA	Indeterminate	REVEL	Disease Genes	55650	27	27.21010287	5.338944802	0.059161142	24	31	8	49
GERP++	CSA	Indeterminate	REVEL	Disease Genes	55650	4.238346429	4.195281875	0.430966902	0.004775568	3.938636364	4.50590625	1.7690625	5.42
PhyloP Primate	CSA	Indeterminate	REVEL	Disease Genes	55650	0.616	0.520493658	0.373770771	0.004141775	0.594	0.676	-8.061	0.756
AAF	CSA	Indeterminate	REVEL	Disease Genes	55650	0.001973631	0.001996575	0.00051484	5.70E-06	0.001646613	0.002320996	0.000424258	0.004410012
N variants	CSA	PP3 supporting (+1)	REVEL	Disease Genes	11352	6	5.679817746	2.168014818	0.024023892	4	7	1	14
GERP++	CSA	PP3 supporting (+1)	REVEL	Disease Genes	11352	4.81	4.698662225	0.643868317	0.00713474	4.453333333	5.098333333	-8.35	6.17
PhyloP Primate	CSA	PP3 supporting (+1)	REVEL	Disease Genes	11352	0.65	0.586832311	0.232820291	0.002579894	0.599	0.676	-2.125	0.756
AAF	CSA	PP3 supporting (+1)	REVEL	Disease Genes	11352	0.001638122	0.001783831	0.001146746	1.27E-05	0.000922701	0.002450384	1.16E-05	0.00971016
N variants	CSA	PP3 moderate (+2)	REVEL	Disease Genes	7553	4	3.985790629	1.727166008	0.019138822	3	5	1	14
GERP++	CSA	PP3 moderate (+2)	REVEL	Disease Genes	7553	4.96	4.882715158	0.529292996	0.005865125	4.63	5.22	-2.32	6.17
PhyloP Primate	CSA	PP3 moderate (+2)	REVEL	Disease Genes	7553	0.656	0.609194581	0.168904907	0.001871645	0.599	0.676	-1.802	0.756
AAF	CSA	PP3 moderate (+2)	REVEL	Disease Genes	7553	0.001514008	0.001730502	0.001360015	1.51E-05	0.000633931	0.002527534	1.16E-05	0.00943681
N variants	CSA	PP3 moderate (+3)	REVEL	Disease Genes	3191	2	2.059779454	1.036383264	0.01148422	1	3	1	8
GERP++	CSA	PP3 moderate (+3)	REVEL	Disease Genes	3191	5.145	5.020717818	0.640769011	0.007100397	4.755	5.4575	-1.75	6.17
PhyloP Primate	CSA	PP3 moderate (+3)	REVEL	Disease Genes	3191	0.661	0.604244922	0.19240833	0.002132087	0.599	0.676	-0.82	0.756
AAF	CSA	PP3 moderate (+3)	REVEL	Disease Genes	3191	0.000562278	0.001293218	0.001658983	1.84E-05	0.000139118	0.00192446	1.16E-05	0.0086021
N variants	CSA	PP3 strong (+4)	REVEL	Disease Genes	2326	2	1.752540151	0.868160098	0.00962013	1	2	1	6
GERP++	CSA	PP3 strong (+4)	REVEL	Disease Genes	2326	5.215	5.147090626	0.515667896	0.005714144	4.89	5.51	0.125	6.17
PhyloP Primate	CSA	PP3 strong (+4)	REVEL	Disease Genes	2326	0.665	0.644333006	0.091799634	0.001017237	0.599	0.676	-0.243	0.756
AAF	CSA	PP3 strong (+4)	REVEL	Disease Genes	2326	0.000563194	0.001767311	0.002396584	2.66E-05	8.12E-05	0.002687076	1.16E-05	0.00991672
N variants	CSA	All missense	VEST4	Disease Genes	246795	125	125.2386658	13.45759846	0.149124391	116	134	73	174
GERP++	CSA	All missense	VEST4	Disease Genes	246795	2.953712903	2.950149627	0.300631742	0.003331317	2.752616579	3.159825	1.707418269	3.941283019
PhyloP Primate	CSA	All missense	VEST4	Disease Genes	246795	0.599	0.356460479	0.591099712	0.006550009	0.434	0.675	-8.776	0.756
AAF	CSA	All missense	VEST4	Disease Genes	246795	0.002096533	0.002101034	0.000269741	2.99E-06	0.001921331	0.00227361	0.00107097	0.003289162
N variants	CSA	BP4 moderate (-3)	VEST4	Disease Genes	16164	10	10.41236367	3.198245233	0.035439932	8	12	1	24
GERP++	CSA	BP4 moderate (-3)	VEST4	Disease Genes	16164	-0.872	-0.913220765	1.375851972	0.015245892	-1.797333333	0.02246	-11.1	4.36
PhyloP Primate	CSA	BP4 moderate (-3)	VEST4	Disease Genes	16164	-0.133	-0.197012511	0.945419591	0.010476247	-0.696	0.599	-8.08	0.756
AAF	CSA	BP4 moderate (-3)	VEST4	Disease Genes	16164	0.002272681	0.00233346	0.000904496	1.00E-05	0.001702217	0.002901724	1.16E-05	0.007392153
N variants	CSA	BP4 moderate (-2)	VEST4	Disease Genes	73145	42	42.41067639	7.063891759	0.078275374	38	47	18	70
GERP++	CSA	BP4 moderate (-2)	VEST4	Disease Genes	73145	1.790202222	1.76787021	0.550530583	0.00610046	1.414838311	2.133516129	-0.67012	3.661142857
PhyloP Primate	CSA	BP4 moderate (-2)	VEST4	Disease Genes	73145	0.594	0.209006029	0.666179845	0.007381976	-0.169	0.665	-8.44	0.756
AAF	CSA	BP4 moderate (-2)	VEST4	Disease Genes	73145	0.002260749	0.002272003	0.000437993	4.85E-06	0.001970095	0.002557782	0.000867293	0.004030208
N variants	CSA	BP4 supporting (-1)	VEST4	Disease Genes	33578	18	18.07585649	4.281683645	0.047445573	15	21	2	39
GERP++	CSA	BP4 supporting (-1)	VEST4	Disease Genes	33578	3.841368421	3.788220305	0.528111526	0.005852033	3.477380952	4.155666667	-0.876166667	5.334285714
PhyloP Primate	CSA	BP4 supporting (-1)	VEST4	Disease Genes	33578	0.599	0.479337325	0.397293702	0.004402433	0.549	0.676	-4.812	0.756
AAF	CSA	BP4 supporting (-1)	VEST4	Disease Genes	33578	0.002081828	0.002115577	0.000648988	7.19E-06	0.00164938	0.00253725	0.000221251	0.006131626
N variants	CSA	Indeterminate	VEST4	Disease Genes	58307	28	28.41129264	5.432229155	0.060194831	25	32	9	50
GERP++	CSA	Indeterminate	VEST4	Disease Genes	58307	4.538333333	4.503516887	0.31204574	0.003457796	4.316666667	4.723333333	2.679307692	5.356296296
PhyloP Primate	CSA	Indeterminate	VEST4	Disease Genes	58307	0.618	0.561777495	0.282552581	0.003130981	0.599	0.676	-5.823	0.756
AAF	CSA	Indeterminate	VEST4	Disease Genes	58307	0.001956875	0.001979692	0.000501479	5.56E-06	0.001631919	0.002303297	0.000279549	0.004440014
N variants	CSA	PP3 supporting (+1)	VEST4	Disease Genes	17311	8	8.373533333	2.718430187	0.030123075	6	10	1	22
GERP++	CSA	PP3 supporting (+1)	VEST4	Disease Genes	17311	4.88375	4.767824257	0.549808979	0.006092464	4.533222222	5.133333333	-1.39	6.06
PhyloP Primate	CSA	PP3 supporting (+1)	VEST4	Disease Genes	17311	0.656	0.590492083	0.257248201	0.002850582	0.599	0.676	-2.882	0.756
AAF	CSA	PP3 supporting (+1)	VEST4	Disease Genes	17311	0.001709994	0.001796136	0.000904875	1.00E-05	0.001162611	0.002325948	1.16E-05	0.00934113
N variants	CSA	PP3 moderate (+2)	VEST4	Disease Genes	6896	3	3.689680703	1.692237531	0.018751777	2	5	1	12
GERP++	CSA	PP3 moderate (+2)	VEST4	Disease Genes	6896	5.0425	4.889155801	0.763193314	0.008456987	4.66	5.344285714	-5.55	6.17
PhyloP Primate	CSA	PP3 moderate (+2)	VEST4	Disease Genes	6896	0.651	0.602214068	0.212861797	0.002358733	0.599	0.676	-2.925	0.756
AAF	CSA	PP3 moderate (+2)	VEST4	Disease Genes	6896	0.001221176	0.001488213	0.001255656	1.39E-05	0.00052721	0.002120387	1.16E-05	0.00988477
N variants	CSA	PP3 moderate (+3)	VEST4	Disease Genes	8522	4	4.111638391	1.754507926	0.019441799	3	5	1	11
GERP++	CSA	PP3 moderate (+3)	VEST4	Disease Genes	8522	5.12	4.977387349	0.691765603	0.007665493	4.767291667	5.38	-6.97	6.17
PhyloP Primate	CSA	PP3 moderate (+3)	VEST4	Disease Genes	8522	0.665	0.608240756	0.210911983	0.002337127	0.599	0.676	-3.591	0.756
AAF	CSA	PP3 moderate (+3)	VEST4	Disease Genes	8522	0.001368761	0.001593066	0.001279526	1.42E-05	0.000566589	0.002286794	1.16E-05	0.00919732
N variants	CSA	PP3 strong (+4)	VEST4	Disease Genes	3102	2	1.994479297	1.000047501	0.011081582	1	3	1	7
GERP++	CSA	PP3 strong (+4)	VEST4	Disease Genes	3102	5.246666667	5.018184258	0.904643906	0.010024409	4.8	5.515	-11	6.17
PhyloP Primate	CSA	PP3 strong (+4)	VEST4	Disease Genes	3102	0.654	0.606325471	0.197747917	0.002191256	0.599	0.676	-3.598	0.756
AAF	CSA	PP3 strong (+4)	VEST4	Disease Genes	3102	0.000660842	0.001559073	0.002007324	2.22E-05	9.86E-05	0.002481643	1.16E-05	0.00990651
N variants	CSA	All missense	ESM1b	Disease Genes	246795	125	125.2386658	13.45759846	0.149124391	116	134	73	174
GERP++	CSA	All missense	ESM1b	Disease Genes	246795	2.953712903	2.950149627	0.300631742	0.003331317	2.752616579	3.159825	1.707418269	3.941283019
PhyloP Primate	CSA	All missense	ESM1b	Disease Genes	246795	0.599	0.356460479	0.591099712	0.006550009	0.434	0.675	-8.776	0.756
AAF	CSA	All missense	ESM1b	Disease Genes	246795	0.002096533	0.002101034	0.000269741	2.99E-06	0.001921331	0.00227361	0.00107097	0.003289162
N variants	CSA	BP4 moderate (-2)	ESM1b	Disease Genes	25397	14	14.53515832	3.827006345	0.042407268	12	17	1	30
GERP++	CSA	BP4 moderate (-2)	ESM1b	Disease Genes	25397	1.59695	1.523414467	1.095662518	0.012141097	0.824416667	2.289782609	-3.54325	5.166
PhyloP Primate	CSA	BP4 moderate (-2)	ESM1b	Disease Genes	25397	0.599	0.196720951	0.726045642	0.008045352	-0.169	0.665	-8.08	0.756
AAF	CSA	BP4 moderate (-2)	ESM1b	Disease Genes	25397	0.002215912	0.002259952	0.000768771	8.52E-06	0.001724035	0.002737258	0.0001557	0.006802958
N variants	CSA	BP4 supporting (-1)	ESM1b	Disease Genes	83295	46	46.28053064	7.303796119	0.080933768	41	51	19	73
GERP++	CSA	BP4 supporting (-1)	ESM1b	Disease Genes	83295	2.403704545	2.37773667	0.523750648	0.00580371	2.038512092	2.745727273	0.07509375	4.197480556
PhyloP Primate	CSA	BP4 supporting (-1)	ESM1b	Disease Genes	83295	0.599	0.275522143	0.656428103	0.007273916	-0.119	0.665	-8.44	0.756
AAF	CSA	BP4 supporting (-1)	ESM1b	Disease Genes	83295	0.002180691	0.002192459	0.000406779	4.51E-06	0.00191938	0.002453938	0.000794275	0.004195145
N variants	CSA	Indeterminate	ESM1b	Disease Genes	68935	35	34.9928495	6.172339836	0.068396038	31	39	13	62
GERP++	CSA	Indeterminate	ESM1b	Disease Genes	68935	3.860818605	3.828019499	0.423920386	0.004697485	3.566886364	4.127917778	1.643473684	5.07375
PhyloP Primate	CSA	Indeterminate	ESM1b	Disease Genes	68935	0.599	0.466773646	0.46151092	0.005114028	0.565	0.676	-6.142	0.756
AAF	CSA	Indeterminate	ESM1b	Disease Genes	68935	0.002047046	0.002061271	0.000453025	5.02E-06	0.00174407	0.002354693	0.000572331	0.004140025
N variants	CSA	PP3 supporting (+1)	ESM1b	Disease Genes	13382	6	6.456076416	2.38674147	0.026447614	5	8	1	17
GERP++	CSA	PP3 supporting (+1)	ESM1b	Disease Genes	13382	4.6975	4.552683898	0.681353824	0.007550119	4.269142857	4.995	-5.71	6.17
PhyloP Primate	CSA	PP3 supporting (+1)	ESM1b	Disease Genes	13382	0.618	0.568347767	0.281326225	0.003117391	0.599	0.676	-3.032	0.756
AAF	CSA	PP3 supporting (+1)	ESM1b	Disease Genes	13382	0.001615072	0.001731885	0.001054547	1.17E-05	0.000942089	0.002332553	1.16E-05	0.00988225
N variants	CSA	PP3 moderate (+2)	ESM1b	Disease Genes	9213	4	4.222490329	1.80919711	0.020047813	3	5	1	12
GERP++	CSA	PP3 moderate (+2)	ESM1b	Disease Genes	9213	4.705	4.54030603	0.857468665	0.009501658	4.214	5.084	-10.3	6.17
PhyloP Primate	CSA	PP3 moderate (+2)	ESM1b	Disease Genes	9213	0.618	0.554801295	0.29199078	0.003235566	0.598	0.676	-2.716	0.756
AAF	CSA	PP3 moderate (+2)	ESM1b	Disease Genes	9213	0.001129278	0.001413385	0.001212286	1.34E-05	0.000464858	0.002055905	1.16E-05	0.00990651
N variants	CSA	PP3 moderate (+3)	ESM1b	Disease Genes	5145	2	2.522338138	1.197486754	0.013269417	2	3	1	9
GERP++	CSA	PP3 moderate (+3)	ESM1b	Disease Genes	5145	4.925	4.749791459	0.973428059	0.01078661	4.473333333	5.2975	-11.9	6.17
PhyloP Primate	CSA	PP3 moderate (+3)	ESM1b	Disease Genes	5145	0.661	0.608782591	0.21348179	0.002365603	0.599	0.676	-3.591	0.756
AAF	CSA	PP3 moderate (+3)	ESM1b	Disease Genes	5145	0.000512971	0.001053654	0.001342156	1.49E-05	0.000135955	0.001532995	1.16E-05	0.00943681
N variants	CSA	All missense	VARITY_R_LOO	Disease Genes	246795	125	125.2386658	13.45759846	0.149124391	116	134	73	174
GERP++	CSA	All missense	VARITY_R_LOO	Disease Genes	246795	2.953712903	2.950149627	0.300631742	0.003331317	2.752616579	3.159825	1.707418269	3.941283019
PhyloP Primate	CSA	All missense	VARITY_R_LOO	Disease Genes	246795	0.599	0.356460479	0.591099712	0.006550009	0.434	0.675	-8.776	0.756
AAF	CSA	All missense	VARITY_R_LOO	Disease Genes	246795	0.002096533	0.002101034	0.000269741	2.99E-06	0.001921331	0.00227361	0.00107097	0.003289162
N variants	CSA	BP4 strong (-4)	VARITY_R_LOO	Disease Genes	195096	99	98.98667078	11.57154236	0.128224899	91	107	52	141
GERP++	CSA	BP4 strong (-4)	VARITY_R_LOO	Disease Genes	195096	2.960644954	2.952065346	0.33555344	0.003718286	2.731571429	3.179577766	1.553428261	3.99720119
PhyloP Primate	CSA	BP4 strong (-4)	VARITY_R_LOO	Disease Genes	195096	0.599	0.356482089	0.593322808	0.006574643	0.439	0.676	-8.44	0.756
AAF	CSA	BP4 strong (-4)	VARITY_R_LOO	Disease Genes	195096	0.002087083	0.002092669	0.00029257	3.24E-06	0.001894402	0.002286807	0.000993155	0.003227907
N variants	CSA	BP4 moderate (-3)	VARITY_R_LOO	Disease Genes	18943	12	12.23720144	3.465248605	0.038398611	10	14	2	28
GERP++	CSA	BP4 moderate (-3)	VARITY_R_LOO	Disease Genes	18943	-0.8448	-0.883272941	1.18799105	0.013164194	-1.645916667	-0.0756	-9.0125	3.2925
PhyloP Primate	CSA	BP4 moderate (-3)	VARITY_R_LOO	Disease Genes	18943	-0.176	-0.308759758	0.931345843	0.010320295	-0.781	0.587	-8.08	0.756
AAF	CSA	BP4 moderate (-3)	VARITY_R_LOO	Disease Genes	18943	0.002296134	0.002346423	0.000824839	9.14E-06	0.001774632	0.002867252	7.72E-05	0.006466725
N variants	CSA	BP4 moderate (-2)	VARITY_R_LOO	Disease Genes	30608	18	17.81970598	4.19909467	0.0465304	15	21	3	34
GERP++	CSA	BP4 moderate (-2)	VARITY_R_LOO	Disease Genes	30608	2.7524	2.694070703	0.731409908	0.008104794	2.23172476	3.214452381	-1.613142857	5.204
PhyloP Primate	CSA	BP4 moderate (-2)	VARITY_R_LOO	Disease Genes	30608	0.599	0.381657393	0.506196774	0.005609194	0.401	0.672	-7.902	0.756
AAF	CSA	BP4 moderate (-2)	VARITY_R_LOO	Disease Genes	30608	0.002151156	0.002193233	0.000656581	7.28E-06	0.001744724	0.002597548	0.000138384	0.005779981
N variants	CSA	BP4 supporting (-1)	VARITY_R_LOO	Disease Genes	41808	22	22.31255309	4.744253329	0.052571333	19	25	6	43
GERP++	CSA	BP4 supporting (-1)	VARITY_R_LOO	Disease Genes	41808	3.781304348	3.726459927	0.551203347	0.006107915	3.39	4.119	1.059375	5.250714286
PhyloP Primate	CSA	BP4 supporting (-1)	VARITY_R_LOO	Disease Genes	41808	0.599	0.495346127	0.389615143	0.004317347	0.58	0.676	-6.019	0.756
AAF	CSA	BP4 supporting (-1)	VARITY_R_LOO	Disease Genes	41808	0.002108546	0.002138189	0.000580811	6.44E-06	0.001738717	0.002510876	0.000304838	0.00467031
N variants	CSA	Indeterminate	VARITY_R_LOO	Disease Genes	51699	25	24.74096507	5.045107679	0.055905117	21	28	6	46
GERP++	CSA	Indeterminate	VARITY_R_LOO	Disease Genes	51699	4.476363636	4.431378705	0.380666975	0.004218192	4.203908571	4.70224	2.242142857	5.435714286
PhyloP Primate	CSA	Indeterminate	VARITY_R_LOO	Disease Genes	51699	0.618	0.563486845	0.292263402	0.003238587	0.597	0.676	-7.15	0.756
AAF	CSA	Indeterminate	VARITY_R_LOO	Disease Genes	51699	0.001922706	0.001944397	0.000529569	5.87E-06	0.001572228	0.002281133	0.000258686	0.004582451
N variants	CSA	PP3 supporting (+1)	VARITY_R_LOO	Disease Genes	14286	7	7.067864353	2.49972529	0.027699594	5	9	1	16
GERP++	CSA	PP3 supporting (+1)	VARITY_R_LOO	Disease Genes	14286	4.815555556	4.664227877	0.67030582	0.007427696	4.413857143	5.095	-4.6525	6.17
PhyloP Primate	CSA	PP3 supporting (+1)	VARITY_R_LOO	Disease Genes	14286	0.658	0.577302168	0.28556782	0.003164393	0.599	0.676	-3.598	0.756
AAF	CSA	PP3 supporting (+1)	VARITY_R_LOO	Disease Genes	14286	0.00170259	0.001797928	0.000987955	1.09E-05	0.001070723	0.002385164	1.16E-05	0.0097389
N variants	CSA	PP3 moderate (+2)	VARITY_R_LOO	Disease Genes	6773	3	3.564899364	1.624997596	0.018006688	2	5	1	12
GERP++	CSA	PP3 moderate (+2)	VARITY_R_LOO	Disease Genes	6773	4.95	4.774305356	0.861082295	0.0095417	4.53	5.273333333	-11.2	6.17
PhyloP Primate	CSA	PP3 moderate (+2)	VARITY_R_LOO	Disease Genes	6773	0.657	0.586613233	0.24175024	0.002678848	0.599	0.676	-2.758	0.756
AAF	CSA	PP3 moderate (+2)	VARITY_R_LOO	Disease Genes	6773	0.001281245	0.001627364	0.001429622	1.58E-05	0.000515987	0.002405741	1.16E-05	0.00948384
N variants	CSA	PP3 moderate (+3)	VARITY_R_LOO	Disease Genes	4856	2	2.662815513	1.301620915	0.014423333	2	3	1	9
GERP++	CSA	PP3 moderate (+3)	VARITY_R_LOO	Disease Genes	4856	5.07	4.844854713	1.008646089	0.011176863	4.585	5.41	-10.5	6.17
PhyloP Primate	CSA	PP3 moderate (+3)	VARITY_R_LOO	Disease Genes	4856	0.665	0.603822283	0.21335779	0.002364229	0.599	0.676	-2.882	0.756
AAF	CSA	PP3 moderate (+3)	VARITY_R_LOO	Disease Genes	4856	0.000993164	0.001578194	0.001693888	1.88E-05	0.00021168	0.002481013	1.16E-05	0.0086021
N variants	CSA	PP3 strong (+4)	VARITY_R_LOO	Disease Genes	2221	1	1.656948494	0.787182765	0.008722816	1	2	1	5
GERP++	CSA	PP3 strong (+4)	VARITY_R_LOO	Disease Genes	2221	5.1175	4.87741689	1.223386104	0.013556409	4.626666667	5.5	-8.25	6.17
PhyloP Primate	CSA	PP3 strong (+4)	VARITY_R_LOO	Disease Genes	2221	0.662	0.603136638	0.235198813	0.002606251	0.599	0.676	-2.925	0.756
AAF	CSA	PP3 strong (+4)	VARITY_R_LOO	Disease Genes	2221	0.000359487	0.001115534	0.001864876	2.07E-05	5.22E-05	0.00114844	1.16E-05	0.00934113
N variants	EAS	All missense	AlphaMissense	Disease Genes	100430	119	116.5655828	19.63030498	0.387297769	107	129	42	174
GERP++	EAS	All missense	AlphaMissense	Disease Genes	100430	2.924850382	2.908811039	0.319526269	0.006304121	2.701787234	3.12985	1.563530612	3.889130435
PhyloP Primate	EAS	All missense	AlphaMissense	Disease Genes	100430	0.599	0.346928345	0.599209986	0.011822164	0.154	0.674	-7.378	0.756
AAF	EAS	All missense	AlphaMissense	Disease Genes	100430	0.001941408	0.001991936	0.000397466	7.84E-06	0.001732205	0.002177359	0.000781866	0.003661183
N variants	EAS	BP4 moderate (-3)	AlphaMissense	Disease Genes	9297	13	13.12788703	3.893042874	0.07680812	10	16	1	27
GERP++	EAS	BP4 moderate (-3)	AlphaMissense	Disease Genes	9297	0.027596154	-0.043757327	1.217976037	0.024030162	-0.819583333	0.807625	-9.77	4.785
PhyloP Primate	EAS	BP4 moderate (-3)	AlphaMissense	Disease Genes	9297	-0.113	-0.080984688	0.834055766	0.016455574	-0.3985	0.651	-6.87	0.756
AAF	EAS	BP4 moderate (-3)	AlphaMissense	Disease Genes	9297	0.002098216	0.002202815	0.000858629	1.69E-05	0.001616424	0.002716253	4.23E-05	0.006292959
N variants	EAS	BP4 moderate (-2)	AlphaMissense	Disease Genes	20798	27	27.01345216	6.38596256	0.12599239	23	31	4	50
GERP++	EAS	BP4 moderate (-2)	AlphaMissense	Disease Genes	20798	2.095535714	2.065327492	0.687226818	0.0135587	1.614090909	2.523725806	-1.594	4.5925
PhyloP Primate	EAS	BP4 moderate (-2)	AlphaMissense	Disease Genes	20798	0.599	0.217387973	0.685989981	0.013534298	-0.169	0.665	-7.378	0.756
AAF	EAS	BP4 moderate (-2)	AlphaMissense	Disease Genes	20798	0.002088526	0.002132764	0.000616033	1.22E-05	0.00169941	0.002512572	0.000326162	0.004869884
N variants	EAS	BP4 supporting (-1)	AlphaMissense	Disease Genes	20732	26	26.19797761	6.21988991	0.122715846	22	30	4	45
GERP++	EAS	BP4 supporting (-1)	AlphaMissense	Disease Genes	20732	3.277571429	3.225631407	0.585951141	0.011560573	2.84890625	3.635625	-0.554785714	4.8375
PhyloP Primate	EAS	BP4 supporting (-1)	AlphaMissense	Disease Genes	20732	0.599	0.403236504	0.50469778	0.009957478	0.516	0.674	-5.198	0.756
AAF	EAS	BP4 supporting (-1)	AlphaMissense	Disease Genes	20732	0.002033432	0.002093772	0.000628726	1.24E-05	0.001667779	0.002456273	0.000273583	0.005704534
N variants	EAS	Indeterminate	AlphaMissense	Disease Genes	29466	33	32.91739725	7.329778223	0.144613482	28	38	9	57
GERP++	EAS	Indeterminate	AlphaMissense	Disease Genes	29466	4.156571429	4.116388366	0.417612336	0.008239318	3.8758125	4.406785714	1.912962963	5.363333333
PhyloP Primate	EAS	Indeterminate	AlphaMissense	Disease Genes	29466	0.609	0.525500445	0.35570226	0.007017858	0.594	0.676	-4.589	0.756
AAF	EAS	Indeterminate	AlphaMissense	Disease Genes	29466	0.001867526	0.001914526	0.000543912	1.07E-05	0.001535523	0.002237159	0.000395057	0.005234467
N variants	EAS	PP3 supporting (+1)	AlphaMissense	Disease Genes	2865	3	3.636862745	1.698313882	0.033507028	2	5	1	10
GERP++	EAS	PP3 supporting (+1)	AlphaMissense	Disease Genes	2865	4.885	4.555480352	1.202700733	0.023728786	4.2675	5.26	-9.51	6.17
PhyloP Primate	EAS	PP3 supporting (+1)	AlphaMissense	Disease Genes	2865	0.651	0.572752784	0.28860818	0.00569412	0.598	0.676	-2.587	0.756
AAF	EAS	PP3 supporting (+1)	AlphaMissense	Disease Genes	2865	0.001319963	0.001672405	0.001560663	3.08E-05	0.000372982	0.002437996	2.52E-05	0.00960423
N variants	EAS	PP3 moderate (+2)	AlphaMissense	Disease Genes	2384	3	2.924172693	1.481418132	0.029227765	2	4	1	9
GERP++	EAS	PP3 moderate (+2)	AlphaMissense	Disease Genes	2384	4.92	4.475615984	1.47061585	0.02901464	4.15	5.306666667	-10.1	6.17
PhyloP Primate	EAS	PP3 moderate (+2)	AlphaMissense	Disease Genes	2384	0.66	0.555601184	0.356826495	0.007040039	0.599	0.676	-3.174	0.756
AAF	EAS	PP3 moderate (+2)	AlphaMissense	Disease Genes	2384	0.000623066	0.001036359	0.001168485	2.31E-05	0.000158058	0.001560862	2.52E-05	0.00790165
N variants	EAS	PP3 moderate (+3)	AlphaMissense	Disease Genes	938	1	1.614091791	0.763245606	0.015058519	1	2	1	5
GERP++	EAS	PP3 moderate (+3)	AlphaMissense	Disease Genes	938	5.05	4.745739469	1.154144704	0.022770796	4.51	5.38	-11	6.17
PhyloP Primate	EAS	PP3 moderate (+3)	AlphaMissense	Disease Genes	938	0.661	0.61305947	0.19362357	0.003820113	0.599	0.676	-2.601	0.756
AAF	EAS	PP3 moderate (+3)	AlphaMissense	Disease Genes	938	0.000176366	0.000998098	0.001705524	3.36E-05	3.79E-05	0.001058339	2.52E-05	0.008516
N variants	EAS	PP3 strong (+4)	AlphaMissense	Disease Genes	770	1	1.520282187	0.763830125	0.015070051	1	2	1	5
GERP++	EAS	PP3 strong (+4)	AlphaMissense	Disease Genes	770	4.93	4.335815181	2.070088433	0.040841985	4.1	5.43	-8.56	6.17
PhyloP Primate	EAS	PP3 strong (+4)	AlphaMissense	Disease Genes	770	0.618	0.54620194	0.354407272	0.006992308	0.599	0.676	-3.899	0.756
AAF	EAS	PP3 strong (+4)	AlphaMissense	Disease Genes	770	8.90E-05	0.000623223	0.001283872	2.53E-05	2.52E-05	0.000478619	2.52E-05	0.0087927
N variants	EAS	All missense	BayesDel_noAF	Disease Genes	100430	119	116.5655828	19.63030498	0.387297769	107	129	42	174
GERP++	EAS	All missense	BayesDel_noAF	Disease Genes	100430	2.924850382	2.908811039	0.319526269	0.006304121	2.701787234	3.12985	1.563530612	3.889130435
PhyloP Primate	EAS	All missense	BayesDel_noAF	Disease Genes	100430	0.599	0.346928345	0.599209986	0.011822164	0.154	0.674	-7.378	0.756
AAF	EAS	All missense	BayesDel_noAF	Disease Genes	100430	0.001941408	0.001991936	0.000397466	7.84E-06	0.001732205	0.002177359	0.000781866	0.003661183
N variants	EAS	BP4 moderate (-3)	BayesDel_noAF	Disease Genes	20546	27	27.20158488	6.276804555	0.123838748	23	31	6	51
GERP++	EAS	BP4 moderate (-3)	BayesDel_noAF	Disease Genes	20546	0.143583333	0.11591741	0.803161328	0.01584604	-0.384875	0.667933333	-3.003636364	2.960888889
PhyloP Primate	EAS	BP4 moderate (-3)	BayesDel_noAF	Disease Genes	20546	-0.103	-0.032904633	0.81759521	0.016130814	-0.278	0.618	-7.378	0.756
AAF	EAS	BP4 moderate (-3)	BayesDel_noAF	Disease Genes	20546	0.002000316	0.002070826	0.000638565	1.26E-05	0.001631219	0.00242027	0.000469349	0.004738491
N variants	EAS	BP4 moderate (-2)	BayesDel_noAF	Disease Genes	20542	27	26.50051635	6.076931317	0.119895332	23	31	5	47
GERP++	EAS	BP4 moderate (-2)	BayesDel_noAF	Disease Genes	20542	2.534545455	2.482891195	0.634938242	0.012527068	2.079066667	2.925	-0.265	4.60125
PhyloP Primate	EAS	BP4 moderate (-2)	BayesDel_noAF	Disease Genes	20542	0.599	0.303051416	0.618289919	0.012198603	-0.114	0.665	-6.743	0.756
AAF	EAS	BP4 moderate (-2)	BayesDel_noAF	Disease Genes	20542	0.002129735	0.002191413	0.000634384	1.25E-05	0.001737269	0.002585156	0.000285784	0.00483369
N variants	EAS	BP4 supporting (-1)	BayesDel_noAF	Disease Genes	22339	27	26.66461174	6.176328101	0.12185639	22	31	4	45
GERP++	EAS	BP4 supporting (-1)	BayesDel_noAF	Disease Genes	22339	3.719558824	3.669447854	0.48662155	0.009600841	3.376333333	4.019227273	1.074285714	5.341428571
PhyloP Primate	EAS	BP4 supporting (-1)	BayesDel_noAF	Disease Genes	22339	0.599	0.453754048	0.445467591	0.008788891	0.549	0.676	-5.33	0.756
AAF	EAS	BP4 supporting (-1)	BayesDel_noAF	Disease Genes	22339	0.001908208	0.001966083	0.000585829	1.16E-05	0.001556798	0.002322495	0.000286735	0.004526351
N variants	EAS	Indeterminate	BayesDel_noAF	Disease Genes	24002	27	26.73108353	6.326854011	0.124826203	22	31	4	48
GERP++	EAS	Indeterminate	BayesDel_noAF	Disease Genes	24002	4.548666667	4.510513241	0.342095133	0.006749395	4.291384615	4.75	0.902111111	5.585
PhyloP Primate	EAS	Indeterminate	BayesDel_noAF	Disease Genes	24002	0.618	0.557511525	0.294275298	0.005805929	0.596	0.676	-3.55	0.756
AAF	EAS	Indeterminate	BayesDel_noAF	Disease Genes	24002	0.001835292	0.00188956	0.000587887	1.16E-05	0.001476825	0.002242515	0.000203566	0.00411502
N variants	EAS	PP3 supporting (+1)	BayesDel_noAF	Disease Genes	5797	7	6.863651983	2.637809743	0.052042891	5	9	1	18
GERP++	EAS	PP3 supporting (+1)	BayesDel_noAF	Disease Genes	5797	5.017	4.917500124	0.536067669	0.010576393	4.721538462	5.242	-6.54	6.17
PhyloP Primate	EAS	PP3 supporting (+1)	BayesDel_noAF	Disease Genes	5797	0.642	0.607312831	0.206304883	0.00407031	0.599	0.676	-2.095	0.756
AAF	EAS	PP3 supporting (+1)	BayesDel_noAF	Disease Genes	5797	0.001748011	0.001832462	0.001096633	2.16E-05	0.001039157	0.002449606	2.52E-05	0.00924433
N variants	EAS	PP3 moderate (+2)	BayesDel_noAF	Disease Genes	3719	4	4.356380398	1.971744923	0.038901709	3	6	1	12
GERP++	EAS	PP3 moderate (+2)	BayesDel_noAF	Disease Genes	3719	5.16	5.052524042	0.644657762	0.01271883	4.86	5.41	-5.87	6.17
PhyloP Primate	EAS	PP3 moderate (+2)	BayesDel_noAF	Disease Genes	3719	0.661	0.611800218	0.181601275	0.003582918	0.599	0.676	-2.651	0.756
AAF	EAS	PP3 moderate (+2)	BayesDel_noAF	Disease Genes	3719	0.001108393	0.001412303	0.001211099	2.39E-05	0.0004954	0.001998422	2.52E-05	0.00994962
N variants	EAS	PP3 moderate (+3)	BayesDel_noAF	Disease Genes	1315	2	2.176949153	1.135396842	0.022400908	1	3	1	7
GERP++	EAS	PP3 moderate (+3)	BayesDel_noAF	Disease Genes	1315	5.23	5.047801695	0.912574675	0.01800472	4.87	5.545	-6.1	6.17
PhyloP Primate	EAS	PP3 moderate (+3)	BayesDel_noAF	Disease Genes	1315	0.656	0.60898339	0.196895962	0.003884676	0.599	0.676	-3.174	0.756
AAF	EAS	PP3 moderate (+3)	BayesDel_noAF	Disease Genes	1315	0.000894229	0.001698299	0.002026692	4.00E-05	0.00018052	0.002649676	2.52E-05	0.00937122
N variants	EAS	PP3 strong (+4)	BayesDel_noAF	Disease Genes	1081	2	1.929319372	0.984504506	0.019423865	1	2	1	6
GERP++	EAS	PP3 strong (+4)	BayesDel_noAF	Disease Genes	1081	5.3	5.221977138	0.509195756	0.010046221	4.98	5.565	-0.0814	6.17
PhyloP Primate	EAS	PP3 strong (+4)	BayesDel_noAF	Disease Genes	1081	0.665	0.633176265	0.110321416	0.002176596	0.599	0.676	-0.248	0.756
AAF	EAS	PP3 strong (+4)	BayesDel_noAF	Disease Genes	1081	0.000579386	0.001423115	0.001760918	3.47E-05	0.000100928	0.002308989	2.52E-05	0.0087927
N variants	EAS	All missense	MutPred2	Disease Genes	100430	119	116.5655828	19.63030498	0.387297769	107	129	42	174
GERP++	EAS	All missense	MutPred2	Disease Genes	100430	2.924850382	2.908811039	0.319526269	0.006304121	2.701787234	3.12985	1.563530612	3.889130435
PhyloP Primate	EAS	All missense	MutPred2	Disease Genes	100430	0.599	0.346928345	0.599209986	0.011822164	0.154	0.674	-7.378	0.756
AAF	EAS	All missense	MutPred2	Disease Genes	100430	0.001941408	0.001991936	0.000397466	7.84E-06	0.001732205	0.002177359	0.000781866	0.003661183
N variants	EAS	BP4 strong (-4)	MutPred2	Disease Genes	100092	119	116.2188788	19.59499202	0.386601059	107	129	42	173
GERP++	EAS	BP4 strong (-4)	MutPred2	Disease Genes	100092	2.924467153	2.91021721	0.319505415	0.006303709	2.701963934	3.129663333	1.563530612	3.919117647
PhyloP Primate	EAS	BP4 strong (-4)	MutPred2	Disease Genes	100092	0.599	0.346948479	0.59913686	0.011820722	0.154	0.674	-7.378	0.756
AAF	EAS	BP4 strong (-4)	MutPred2	Disease Genes	100092	0.001939428	0.001991113	0.000397127	7.84E-06	0.001732035	0.002176341	0.000788357	0.00359714
N variants	EAS	BP4 moderate (-3)	MutPred2	Disease Genes	51	1	1.033057851	0.17953107	0.003542073	1	1	1	2
GERP++	EAS	BP4 moderate (-3)	MutPred2	Disease Genes	51	1.17	-0.902890083	4.252526078	0.083900574	-3.35	1.88	-11.2	6.04
PhyloP Primate	EAS	BP4 moderate (-3)	MutPred2	Disease Genes	51	-0.201	-0.514363636	0.582865808	0.0114997	-0.745	-0.138	-2.414	0.599
AAF	EAS	BP4 moderate (-3)	MutPred2	Disease Genes	51	0.00038322	0.002585419	0.003739068	7.38E-05	5.04E-05	0.00871537	2.52E-05	0.00871537
N variants	EAS	BP4 moderate (-2)	MutPred2	Disease Genes	35735	46	45.2923582	9.100338525	0.179545901	40	51	10	77
GERP++	EAS	BP4 moderate (-2)	MutPred2	Disease Genes	35735	1.620977419	1.591168108	0.552072676	0.010892165	1.247575758	1.966544681	-0.781532	3.516130435
PhyloP Primate	EAS	BP4 moderate (-2)	MutPred2	Disease Genes	35735	0.593	0.186579894	0.679700786	0.013410214	-0.177	0.665	-7.378	0.756
AAF	EAS	BP4 moderate (-2)	MutPred2	Disease Genes	35735	0.002047148	0.00209595	0.00052784	1.04E-05	0.00173325	0.002385709	0.000589948	0.004660425
N variants	EAS	BP4 supporting (-1)	MutPred2	Disease Genes	23033	28	27.96092015	6.381452886	0.125903416	24	32	7	48
GERP++	EAS	BP4 supporting (-1)	MutPred2	Disease Genes	23033	3.546392857	3.508746787	0.518290332	0.010225653	3.200630303	3.871571429	1.109411765	5.054545455
PhyloP Primate	EAS	BP4 supporting (-1)	MutPred2	Disease Genes	23033	0.599	0.453394438	0.44453508	0.008770493	0.549	0.676	-5.33	0.756
AAF	EAS	BP4 supporting (-1)	MutPred2	Disease Genes	23033	0.00195848	0.002004953	0.000581751	1.15E-05	0.001607568	0.002354031	0.000426173	0.005160226
N variants	EAS	Indeterminate	MutPred2	Disease Genes	25548	29	28.65387959	6.591952975	0.130056496	24	33	8	49
GERP++	EAS	Indeterminate	MutPred2	Disease Genes	25548	4.468928571	4.431222372	0.34251087	0.006757597	4.2364	4.665296296	2.691	5.426
PhyloP Primate	EAS	Indeterminate	MutPred2	Disease Genes	25548	0.618	0.550286033	0.31273144	0.006170061	0.596	0.676	-3.899	0.756
AAF	EAS	Indeterminate	MutPred2	Disease Genes	25548	0.001848901	0.001897419	0.00056041	1.11E-05	0.001506836	0.002241392	0.000359486	0.004371729
N variants	EAS	PP3 supporting (+1)	MutPred2	Disease Genes	5366	6	6.257046569	2.435398209	0.048049396	4	8	1	15
GERP++	EAS	PP3 supporting (+1)	MutPred2	Disease Genes	5366	4.942307692	4.808840543	0.645879823	0.012742941	4.6	5.19375	-11.2	6.17
PhyloP Primate	EAS	PP3 supporting (+1)	MutPred2	Disease Genes	5366	0.66	0.600848958	0.223537948	0.004410311	0.599	0.676	-2.881	0.756
AAF	EAS	PP3 supporting (+1)	MutPred2	Disease Genes	5366	0.001490429	0.001654276	0.001088594	2.15E-05	0.000846309	0.002267214	2.52E-05	0.00960423
N variants	EAS	PP3 moderate (+2)	MutPred2	Disease Genes	3426	4	4.16206671	1.888375001	0.037256855	3	5	1	11
GERP++	EAS	PP3 moderate (+2)	MutPred2	Disease Genes	3426	5.066666667	4.911481382	0.749022897	0.014777911	4.70375	5.336	-6.54	6.17
PhyloP Primate	EAS	PP3 moderate (+2)	MutPred2	Disease Genes	3426	0.66	0.610873512	0.223589938	0.004411337	0.599	0.676	-3.174	0.756
AAF	EAS	PP3 moderate (+2)	MutPred2	Disease Genes	3426	0.001281263	0.001603614	0.001411052	2.78E-05	0.000520597	0.002275634	2.52E-05	0.00937122
N variants	EAS	PP3 moderate (+3)	MutPred2	Disease Genes	1734	3	2.738153395	1.339809421	0.026433884	2	4	1	7
GERP++	EAS	PP3 moderate (+3)	MutPred2	Disease Genes	1734	5.056666667	4.904028789	0.783052065	0.015449292	4.64	5.34	-11.5	6.17
PhyloP Primate	EAS	PP3 moderate (+3)	MutPred2	Disease Genes	1734	0.662	0.603858085	0.213685132	0.004215919	0.599	0.676	-2.601	0.756
AAF	EAS	PP3 moderate (+3)	MutPred2	Disease Genes	1734	0.001410685	0.001798236	0.001688118	3.33E-05	0.00036664	0.002771575	2.52E-05	0.00906984
N variants	EAS	PP3 strong (+4)	MutPred2	Disease Genes	1104	2	1.989116239	1.018711676	0.020098758	1	3	1	5
GERP++	EAS	PP3 strong (+4)	MutPred2	Disease Genes	1104	5.105	4.900333174	1.118051747	0.022058697	4.6825	5.45	-7.67	6.17
PhyloP Primate	EAS	PP3 strong (+4)	MutPred2	Disease Genes	1104	0.656	0.617338267	0.190664641	0.003761734	0.599	0.676	-1.931	0.756
AAF	EAS	PP3 strong (+4)	MutPred2	Disease Genes	1104	0.000919398	0.001758891	0.002150378	4.24E-05	0.000125951	0.00274559	2.52E-05	0.00920323
N variants	EAS	All missense	REVEL	Disease Genes	100430	119	116.5655828	19.63030498	0.387297769	107	129	42	174
GERP++	EAS	All missense	REVEL	Disease Genes	100430	2.924850382	2.908811039	0.319526269	0.006304121	2.701787234	3.12985	1.563530612	3.889130435
PhyloP Primate	EAS	All missense	REVEL	Disease Genes	100430	0.599	0.346928345	0.599209986	0.011822164	0.154	0.674	-7.378	0.756
AAF	EAS	All missense	REVEL	Disease Genes	100430	0.001941408	0.001991936	0.000397466	7.84E-06	0.001732205	0.002177359	0.000781866	0.003661183
N variants	EAS	BP4 strong (-4)	REVEL	Disease Genes	82894	98	96.43410697	16.65078317	0.32851304	88	107	36	147
GERP++	EAS	BP4 strong (-4)	REVEL	Disease Genes	82894	2.925089744	2.898739092	0.34714545	0.006849036	2.671222222	3.145760417	1.406474576	4.054677966
PhyloP Primate	EAS	BP4 strong (-4)	REVEL	Disease Genes	82894	0.599	0.346280109	0.599885522	0.011835492	-0.041	0.674	-7.378	0.756
AAF	EAS	BP4 strong (-4)	REVEL	Disease Genes	82894	0.00196233	0.002013349	0.000416809	8.22E-06	0.001736714	0.00221686	0.000740846	0.003799109
N variants	EAS	BP4 moderate (-3)	REVEL	Disease Genes	1957	3	3.583108858	1.733338589	0.034198051	2	5	1	10
GERP++	EAS	BP4 moderate (-3)	REVEL	Disease Genes	1957	-1.6375	-1.773617129	2.161374127	0.042643014	-3.1075	-0.226	-11.2	4.4
PhyloP Primate	EAS	BP4 moderate (-3)	REVEL	Disease Genes	1957	-0.187	-0.376530819	0.951009353	0.01876302	-0.833	0.525	-7.378	0.756
AAF	EAS	BP4 moderate (-3)	REVEL	Disease Genes	1957	0.001725914	0.001964303	0.001544279	3.05E-05	0.00070598	0.002847527	2.52E-05	0.0097107
N variants	EAS	BP4 moderate (-2)	REVEL	Disease Genes	26089	33	32.94738422	7.178379895	0.141626456	29	38	8	55
GERP++	EAS	BP4 moderate (-2)	REVEL	Disease Genes	26089	2.572057143	2.548539979	0.580764206	0.011458237	2.18152381	2.951163333	0.218421053	4.3260625
PhyloP Primate	EAS	BP4 moderate (-2)	REVEL	Disease Genes	26089	0.599	0.317553629	0.596486021	0.011768422	-0.109	0.669	-6.87	0.756
AAF	EAS	BP4 moderate (-2)	REVEL	Disease Genes	26089	0.002056878	0.00211412	0.000586065	1.16E-05	0.001713222	0.002455642	0.000454992	0.004628358
N variants	EAS	BP4 supporting (-1)	REVEL	Disease Genes	14287	18	17.76719463	4.847658448	0.095642289	14	21	3	37
GERP++	EAS	BP4 supporting (-1)	REVEL	Disease Genes	14287	3.319666667	3.248999901	0.796189216	0.015708483	2.764615385	3.815	-1.9425	5.4725
PhyloP Primate	EAS	BP4 supporting (-1)	REVEL	Disease Genes	14287	0.599	0.380585131	0.563181927	0.011111346	0.519	0.676	-5.33	0.756
AAF	EAS	BP4 supporting (-1)	REVEL	Disease Genes	14287	0.002041282	0.002082421	0.000726551	1.43E-05	0.001568776	0.002547109	9.86E-05	0.005655493
N variants	EAS	Indeterminate	REVEL	Disease Genes	21927	25	24.59397601	6.006928061	0.118514197	21	29	6	43
GERP++	EAS	Indeterminate	REVEL	Disease Genes	21927	4.200714286	4.153371413	0.482003867	0.009509736	3.860670833	4.485380952	1.164083333	5.414615385
PhyloP Primate	EAS	Indeterminate	REVEL	Disease Genes	21927	0.609	0.499319272	0.444092901	0.008761769	0.587	0.676	-6.743	0.756
AAF	EAS	Indeterminate	REVEL	Disease Genes	21927	0.001841622	0.001896328	0.000602244	1.19E-05	0.001473151	0.00227244	0.000137624	0.005179238
N variants	EAS	PP3 supporting (+1)	REVEL	Disease Genes	4420	5	5.354303715	2.19016144	0.043210976	4	7	1	13
GERP++	EAS	PP3 supporting (+1)	REVEL	Disease Genes	4420	4.83	4.668241518	0.767765239	0.015147689	4.451428571	5.113333333	-6.12	6.17
PhyloP Primate	EAS	PP3 supporting (+1)	REVEL	Disease Genes	4420	0.659	0.592601408	0.249971272	0.004931829	0.599	0.676	-3.174	0.756
AAF	EAS	PP3 supporting (+1)	REVEL	Disease Genes	4420	0.001437713	0.001634844	0.001201389	2.37E-05	0.000707212	0.002301963	2.52E-05	0.00906984
N variants	EAS	PP3 moderate (+2)	REVEL	Disease Genes	2765	3	3.565272497	1.65208308	0.032594913	2	5	1	9
GERP++	EAS	PP3 moderate (+2)	REVEL	Disease Genes	2765	4.982	4.882092728	0.63651565	0.01255819	4.625	5.255	-6.1	6.17
PhyloP Primate	EAS	PP3 moderate (+2)	REVEL	Disease Genes	2765	0.618	0.608523447	0.186029452	0.003670284	0.599	0.676	-2.651	0.756
AAF	EAS	PP3 moderate (+2)	REVEL	Disease Genes	2765	0.001215546	0.00159879	0.001522667	3.00E-05	0.000419836	0.002343813	2.52E-05	0.00934579
N variants	EAS	PP3 moderate (+3)	REVEL	Disease Genes	1175	2	2.043951444	1.060637489	0.020925937	1	3	1	7
GERP++	EAS	PP3 moderate (+3)	REVEL	Disease Genes	1175	5.14	5.02766036	0.685594997	0.013526505	4.77	5.465	-1.86	6.17
PhyloP Primate	EAS	PP3 moderate (+3)	REVEL	Disease Genes	1175	0.658	0.606511093	0.189027281	0.00372943	0.599	0.676	-1.04	0.756
AAF	EAS	PP3 moderate (+3)	REVEL	Disease Genes	1175	0.000554212	0.00109537	0.001531667	3.02E-05	0.000125945	0.00135914	2.52E-05	0.008516
N variants	EAS	PP3 strong (+4)	REVEL	Disease Genes	812	1	1.674698795	0.813169085	0.016043488	1	2	1	5
GERP++	EAS	PP3 strong (+4)	REVEL	Disease Genes	812	5.265	5.167281547	0.595919635	0.011757247	4.94	5.52	-4.38	6.06
PhyloP Primate	EAS	PP3 strong (+4)	REVEL	Disease Genes	812	0.665	0.644225111	0.107579822	0.002122505	0.599	0.676	-0.718	0.756
AAF	EAS	PP3 strong (+4)	REVEL	Disease Genes	812	0.000352717	0.001017451	0.001422277	2.81E-05	6.72E-05	0.00145666	2.52E-05	0.0087927
N variants	EAS	All missense	VEST4	Disease Genes	100430	119	116.5655828	19.63030498	0.387297769	107	129	42	174
GERP++	EAS	All missense	VEST4	Disease Genes	100430	2.924850382	2.908811039	0.319526269	0.006304121	2.701787234	3.12985	1.563530612	3.889130435
PhyloP Primate	EAS	All missense	VEST4	Disease Genes	100430	0.599	0.346928345	0.599209986	0.011822164	0.154	0.674	-7.378	0.756
AAF	EAS	All missense	VEST4	Disease Genes	100430	0.001941408	0.001991936	0.000397466	7.84E-06	0.001732205	0.002177359	0.000781866	0.003661183
N variants	EAS	BP4 moderate (-3)	VEST4	Disease Genes	6908	9	9.699792961	3.224250652	0.063613127	7	12	1	19
GERP++	EAS	BP4 moderate (-3)	VEST4	Disease Genes	6908	-0.962666667	-1.029879406	1.404312144	0.027706496	-1.916672619	-0.101166667	-6.8675	4.81
PhyloP Primate	EAS	BP4 moderate (-3)	VEST4	Disease Genes	6908	-0.137	-0.192833632	0.89172949	0.017593453	-0.71	0.599	-7.378	0.756
AAF	EAS	BP4 moderate (-3)	VEST4	Disease Genes	6908	0.00192041	0.002018895	0.000953671	1.88E-05	0.001322093	0.002586151	3.91E-05	0.006593215
N variants	EAS	BP4 moderate (-2)	VEST4	Disease Genes	30670	40	39.60179737	8.170618056	0.161202903	35	45	11	73
GERP++	EAS	BP4 moderate (-2)	VEST4	Disease Genes	30670	1.786783784	1.747618334	0.569987648	0.01124562	1.383982927	2.127755102	-0.75854359	3.6366875
PhyloP Primate	EAS	BP4 moderate (-2)	VEST4	Disease Genes	30670	0.59	0.194093281	0.689580001	0.013605127	-0.175	0.665	-6.87	0.756
AAF	EAS	BP4 moderate (-2)	VEST4	Disease Genes	30670	0.002110299	0.00216394	0.000552954	1.09E-05	0.001791826	0.002480884	0.000688357	0.004758479
N variants	EAS	BP4 supporting (-1)	VEST4	Disease Genes	13757	17	17.5101299	4.695192081	0.092634191	14	21	2	33
GERP++	EAS	BP4 supporting (-1)	VEST4	Disease Genes	13757	3.744	3.688825908	0.56105548	0.011069392	3.350307692	4.081052632	-0.045	5.275
PhyloP Primate	EAS	BP4 supporting (-1)	VEST4	Disease Genes	13757	0.599	0.461694891	0.412780697	0.008143992	0.549	0.676	-3.429	0.756
AAF	EAS	BP4 supporting (-1)	VEST4	Disease Genes	13757	0.001986788	0.002030754	0.00070028	1.38E-05	0.001524071	0.002471988	4.66E-05	0.004975134
N variants	EAS	Indeterminate	VEST4	Disease Genes	23452	27	26.41086837	6.257815395	0.1234641	22	31	6	47
GERP++	EAS	Indeterminate	VEST4	Disease Genes	23452	4.491071429	4.460996423	0.340944166	0.006726687	4.261378378	4.698888889	2.702105263	5.372
PhyloP Primate	EAS	Indeterminate	VEST4	Disease Genes	23452	0.618	0.555439483	0.305267047	0.006022792	0.597	0.676	-4.61	0.756
AAF	EAS	Indeterminate	VEST4	Disease Genes	23452	0.001836036	0.001901632	0.000586992	1.16E-05	0.001497171	0.002281557	0.00017886	0.004645146
N variants	EAS	PP3 supporting (+1)	VEST4	Disease Genes	6640	7	7.566161708	2.729859979	0.053859004	6	9	1	17
GERP++	EAS	PP3 supporting (+1)	VEST4	Disease Genes	6640	4.92	4.799433538	0.585620163	0.011554043	4.593333333	5.16	-2.815	6.17
PhyloP Primate	EAS	PP3 supporting (+1)	VEST4	Disease Genes	6640	0.644	0.595012411	0.239261674	0.004720534	0.599	0.676	-2.62	0.756
AAF	EAS	PP3 supporting (+1)	VEST4	Disease Genes	6640	0.00160745	0.001734457	0.000998048	1.97E-05	0.001022393	0.002311287	2.52E-05	0.00959698
N variants	EAS	PP3 moderate (+2)	VEST4	Disease Genes	2635	3	3.477386126	1.577371004	0.031120875	2	4	1	9
GERP++	EAS	PP3 moderate (+2)	VEST4	Disease Genes	2635	5.107142857	4.911037261	0.848856743	0.016747591	4.6825	5.398333333	-5.29	6.17
PhyloP Primate	EAS	PP3 moderate (+2)	VEST4	Disease Genes	2635	0.664	0.594615967	0.25393289	0.005009991	0.599	0.676	-1.67	0.756
AAF	EAS	PP3 moderate (+2)	VEST4	Disease Genes	2635	0.001342806	0.001698342	0.00157508	3.11E-05	0.000399383	0.002512624	2.52E-05	0.00957517
N variants	EAS	PP3 moderate (+3)	VEST4	Disease Genes	3157	4	3.829662261	1.776811201	0.035055747	3	5	1	10
GERP++	EAS	PP3 moderate (+3)	VEST4	Disease Genes	3157	5.12	4.976822872	0.709152365	0.013991282	4.775	5.395	-4.51	6.17
PhyloP Primate	EAS	PP3 moderate (+3)	VEST4	Disease Genes	3157	0.665	0.616675918	0.192615557	0.003800225	0.599	0.676	-2.651	0.756
AAF	EAS	PP3 moderate (+3)	VEST4	Disease Genes	3157	0.001167192	0.001512201	0.001387558	2.74E-05	0.000413262	0.00223177	2.52E-05	0.00994962
N variants	EAS	PP3 strong (+4)	VEST4	Disease Genes	1106	2	1.814636495	0.863974731	0.017045863	1	2	1	5
GERP++	EAS	PP3 strong (+4)	VEST4	Disease Genes	1106	5.22	4.96115195	1.31804367	0.026004454	4.825	5.55	-6.54	6.17
PhyloP Primate	EAS	PP3 strong (+4)	VEST4	Disease Genes	1106	0.665	0.598276842	0.25152947	0.004962572	0.599	0.676	-3.174	0.756
AAF	EAS	PP3 strong (+4)	VEST4	Disease Genes	1106	0.000327456	0.001098824	0.001682657	3.32E-05	7.60E-05	0.0013602	2.52E-05	0.00896725
N variants	EAS	All missense	ESM1b	Disease Genes	100430	119	116.5655828	19.63030498	0.387297769	107	129	42	174
GERP++	EAS	All missense	ESM1b	Disease Genes	100430	2.924850382	2.908811039	0.319526269	0.006304121	2.701787234	3.12985	1.563530612	3.889130435
PhyloP Primate	EAS	All missense	ESM1b	Disease Genes	100430	0.599	0.346928345	0.599209986	0.011822164	0.154	0.674	-7.378	0.756
AAF	EAS	All missense	ESM1b	Disease Genes	100430	0.001941408	0.001991936	0.000397466	7.84E-06	0.001732205	0.002177359	0.000781866	0.003661183
N variants	EAS	BP4 moderate (-2)	ESM1b	Disease Genes	10612	14	14.35040067	4.15327064	0.081942306	11	17	1	27
GERP++	EAS	BP4 moderate (-2)	ESM1b	Disease Genes	10612	1.549428571	1.479647811	1.105578613	0.021812607	0.779266667	2.272307692	-8.33	5.008
PhyloP Primate	EAS	BP4 moderate (-2)	ESM1b	Disease Genes	10612	0.597	0.178805666	0.714728203	0.014101291	-0.171	0.665	-5.623	0.756
AAF	EAS	BP4 moderate (-2)	ESM1b	Disease Genes	10612	0.00209468	0.002163198	0.000847909	1.67E-05	0.001554718	0.002672377	2.53E-05	0.005851617
N variants	EAS	BP4 supporting (-1)	ESM1b	Disease Genes	34578	43	42.51229039	8.484496765	0.167395599	37	48	9	68
GERP++	EAS	BP4 supporting (-1)	ESM1b	Disease Genes	34578	2.41125641	2.386791529	0.553026216	0.010910978	2.0329	2.771680851	-0.638909091	4.218391304
PhyloP Primate	EAS	BP4 supporting (-1)	ESM1b	Disease Genes	34578	0.599	0.274231117	0.650850889	0.012841018	-0.125	0.67	-7.378	0.756
AAF	EAS	BP4 supporting (-1)	ESM1b	Disease Genes	34578	0.002061367	0.002115929	0.000530015	1.05E-05	0.001759939	0.002424629	0.000575331	0.004751268
N variants	EAS	Indeterminate	ESM1b	Disease Genes	27818	32	31.98525599	7.157016178	0.141204958	27	37	8	59
GERP++	EAS	Indeterminate	ESM1b	Disease Genes	27818	3.784482759	3.750635018	0.467542819	0.009224426	3.46344186	4.08044	1.246242857	5.1875
PhyloP Primate	EAS	Indeterminate	ESM1b	Disease Genes	27818	0.599	0.452691627	0.468894306	0.00925109	0.549	0.676	-6.142	0.756
AAF	EAS	Indeterminate	ESM1b	Disease Genes	27818	0.001813236	0.001876237	0.000544961	1.08E-05	0.001503049	0.002186463	0.000281744	0.004361307
N variants	EAS	PP3 supporting (+1)	ESM1b	Disease Genes	5149	6	6.041264267	2.376409751	0.046885578	4	8	1	16
GERP++	EAS	PP3 supporting (+1)	ESM1b	Disease Genes	5149	4.61875	4.455366125	0.822123956	0.016220164	4.158	4.9975	-5.195	6.17
PhyloP Primate	EAS	PP3 supporting (+1)	ESM1b	Disease Genes	5149	0.618	0.553959454	0.315927283	0.006233114	0.596	0.676	-3.032	0.756
AAF	EAS	PP3 supporting (+1)	ESM1b	Disease Genes	5149	0.001590225	0.00170577	0.001142772	2.25E-05	0.000842283	0.002317968	2.52E-05	0.00995564
N variants	EAS	PP3 moderate (+2)	ESM1b	Disease Genes	3462	4	4.354307484	1.988769215	0.039237591	3	6	1	12
GERP++	EAS	PP3 moderate (+2)	ESM1b	Disease Genes	3462	4.755	4.587122486	0.846380277	0.016698732	4.24	5.133333333	-5.29	6.17
PhyloP Primate	EAS	PP3 moderate (+2)	ESM1b	Disease Genes	3462	0.618	0.576930318	0.252165138	0.004975113	0.599	0.676	-3.899	0.756
AAF	EAS	PP3 moderate (+2)	ESM1b	Disease Genes	3462	0.001527892	0.001771344	0.001411179	2.78E-05	0.000665004	0.002565785	2.52E-05	0.00957275
N variants	EAS	PP3 moderate (+3)	ESM1b	Disease Genes	1756	2	2.485925505	1.264343565	0.024944974	2	3	1	7
GERP++	EAS	PP3 moderate (+3)	ESM1b	Disease Genes	1756	4.98	4.787219704	0.909247459	0.017939075	4.51	5.341666667	-3.12	6.17
PhyloP Primate	EAS	PP3 moderate (+3)	ESM1b	Disease Genes	1756	0.665	0.609167472	0.196083026	0.003868637	0.599	0.676	-1.668	0.756
AAF	EAS	PP3 moderate (+3)	ESM1b	Disease Genes	1756	0.000705291	0.001487758	0.00182133	3.59E-05	0.000126229	0.002280149	2.52E-05	0.00920323
N variants	EAS	All missense	VARITY_R_LOO	Disease Genes	100430	119	116.5655828	19.63030498	0.387297769	107	129	42	174
GERP++	EAS	All missense	VARITY_R_LOO	Disease Genes	100430	2.924850382	2.908811039	0.319526269	0.006304121	2.701787234	3.12985	1.563530612	3.889130435
PhyloP Primate	EAS	All missense	VARITY_R_LOO	Disease Genes	100430	0.599	0.346928345	0.599209986	0.011822164	0.154	0.674	-7.378	0.756
AAF	EAS	All missense	VARITY_R_LOO	Disease Genes	100430	0.001941408	0.001991936	0.000397466	7.84E-06	0.001732205	0.002177359	0.000781866	0.003661183
N variants	EAS	BP4 strong (-4)	VARITY_R_LOO	Disease Genes	79407	95	92.42220063	16.17125701	0.319052188	84	103	32	135
GERP++	EAS	BP4 strong (-4)	VARITY_R_LOO	Disease Genes	79407	2.935837349	2.915454813	0.353649885	0.006977365	2.690500917	3.163038835	1.404918182	3.965608772
PhyloP Primate	EAS	BP4 strong (-4)	VARITY_R_LOO	Disease Genes	79407	0.599	0.347400257	0.594412895	0.01172752	0.268	0.674	-7.378	0.756
AAF	EAS	BP4 strong (-4)	VARITY_R_LOO	Disease Genes	79407	0.001949067	0.002005208	0.000422681	8.34E-06	0.001727317	0.002211717	0.00055618	0.003736705
N variants	EAS	BP4 moderate (-3)	VARITY_R_LOO	Disease Genes	8380	12	11.8060758	3.618111839	0.071383845	9	14	2	25
GERP++	EAS	BP4 moderate (-3)	VARITY_R_LOO	Disease Genes	8380	-0.727346154	-0.782360694	1.205110378	0.023776328	-1.51013125	0.0396	-8.02	4.365
PhyloP Primate	EAS	BP4 moderate (-3)	VARITY_R_LOO	Disease Genes	8380	-0.174	-0.286118419	0.893895595	0.017636189	-0.75425	0.597	-7.378	0.756
AAF	EAS	BP4 moderate (-3)	VARITY_R_LOO	Disease Genes	8380	0.002031439	0.00213088	0.000891044	1.76E-05	0.001517996	0.002663629	2.52E-05	0.006745764
N variants	EAS	BP4 moderate (-2)	VARITY_R_LOO	Disease Genes	12780	17	16.9994007	4.600180836	0.090759658	14	20	2	32
GERP++	EAS	BP4 moderate (-2)	VARITY_R_LOO	Disease Genes	12780	2.583636364	2.540381218	0.800079854	0.015785243	2.052411765	3.098545455	-1.63	5.057142857
PhyloP Primate	EAS	BP4 moderate (-2)	VARITY_R_LOO	Disease Genes	12780	0.599	0.337845606	0.552224744	0.010895165	-0.107	0.672	-5.125	0.756
AAF	EAS	BP4 moderate (-2)	VARITY_R_LOO	Disease Genes	12780	0.002216617	0.002274324	0.000801222	1.58E-05	0.00172511	0.002773605	0.000123519	0.00604888
N variants	EAS	BP4 supporting (-1)	VARITY_R_LOO	Disease Genes	17374	21	21.30482876	5.382643928	0.10619733	18	25	4	42
GERP++	EAS	BP4 supporting (-1)	VARITY_R_LOO	Disease Genes	17374	3.804941176	3.752480506	0.563349983	0.011114661	3.42	4.156896552	0.586428571	5.28
PhyloP Primate	EAS	BP4 supporting (-1)	VARITY_R_LOO	Disease Genes	17374	0.599	0.486148806	0.411810828	0.008124857	0.567	0.676	-5.198	0.756
AAF	EAS	BP4 supporting (-1)	VARITY_R_LOO	Disease Genes	17374	0.00192316	0.001977706	0.000648877	1.28E-05	0.001548807	0.002353853	0.000232309	0.005567786
N variants	EAS	Indeterminate	VARITY_R_LOO	Disease Genes	20481	23	22.90643917	5.59657733	0.110418148	19	27	4	41
GERP++	EAS	Indeterminate	VARITY_R_LOO	Disease Genes	20481	4.459222222	4.406629848	0.405230926	0.007995038	4.169851852	4.692413793	1.721538462	5.455454545
PhyloP Primate	EAS	Indeterminate	VARITY_R_LOO	Disease Genes	20481	0.618	0.554669264	0.304414422	0.00600597	0.596	0.676	-3.719	0.756
AAF	EAS	Indeterminate	VARITY_R_LOO	Disease Genes	20481	0.001834394	0.001890846	0.000624423	1.23E-05	0.001443844	0.002275503	0.000156507	0.004931202
N variants	EAS	PP3 supporting (+1)	VARITY_R_LOO	Disease Genes	5447	6	6.340126226	2.458161163	0.048498499	5	8	1	15
GERP++	EAS	PP3 supporting (+1)	VARITY_R_LOO	Disease Genes	5447	4.85375	4.708687217	0.689718767	0.013607865	4.468333333	5.116666667	-10.5	6.06
PhyloP Primate	EAS	PP3 supporting (+1)	VARITY_R_LOO	Disease Genes	5447	0.658	0.592524219	0.24179389	0.004770493	0.599	0.676	-3.899	0.756
AAF	EAS	PP3 supporting (+1)	VARITY_R_LOO	Disease Genes	5447	0.00158899	0.001741265	0.001138999	2.25E-05	0.000875326	0.002397437	2.52E-05	0.00994962
N variants	EAS	PP3 moderate (+2)	VARITY_R_LOO	Disease Genes	2479	3	3.342817964	1.586543581	0.031301846	2	4	1	9
GERP++	EAS	PP3 moderate (+2)	VARITY_R_LOO	Disease Genes	2479	5.018333333	4.768465513	0.997027922	0.019670947	4.5375	5.33	-11.2	6.17
PhyloP Primate	EAS	PP3 moderate (+2)	VARITY_R_LOO	Disease Genes	2479	0.618	0.587626843	0.243506601	0.004804284	0.599	0.676	-1.555	0.756
AAF	EAS	PP3 moderate (+2)	VARITY_R_LOO	Disease Genes	2479	0.001360452	0.001838175	0.001772472	3.50E-05	0.000404222	0.00273423	2.52E-05	0.00972684
N variants	EAS	PP3 moderate (+3)	VARITY_R_LOO	Disease Genes	1701	2	2.550683518	1.220449541	0.024078963	2	3	1	7
GERP++	EAS	PP3 moderate (+3)	VARITY_R_LOO	Disease Genes	1701	5.043333333	4.777625097	1.010383634	0.01993445	4.534	5.38	-5.05	6.17
PhyloP Primate	EAS	PP3 moderate (+3)	VARITY_R_LOO	Disease Genes	1701	0.665	0.611912303	0.198354646	0.003913455	0.599	0.676	-2.601	0.756
AAF	EAS	PP3 moderate (+3)	VARITY_R_LOO	Disease Genes	1701	0.000919405	0.001565125	0.001723494	3.40E-05	0.000234264	0.002385556	2.52E-05	0.00902472
N variants	EAS	PP3 strong (+4)	VARITY_R_LOO	Disease Genes	730	1	1.541729894	0.741033394	0.014620281	1	2	1	4
GERP++	EAS	PP3 strong (+4)	VARITY_R_LOO	Disease Genes	730	5.14	4.889890819	1.052791003	0.020771129	4.6	5.505	-6.11	6.17
PhyloP Primate	EAS	PP3 strong (+4)	VARITY_R_LOO	Disease Genes	730	0.661	0.633520486	0.128492973	0.002535113	0.599	0.676	-0.908	0.756
AAF	EAS	PP3 strong (+4)	VARITY_R_LOO	Disease Genes	730	0.000277078	0.000787496	0.001327866	2.62E-05	5.04E-05	0.000881657	2.52E-05	0.0069571
N variants	AFR	All missense	AlphaMissense	Disease Genes	201740	161	161.5274714	16.48610259	0.212675223	150	172	100	232
GERP++	AFR	All missense	AlphaMissense	Disease Genes	201740	2.627244848	2.613770667	0.285752093	0.00368628	2.42614477	2.807101124	1.402764975	3.668972603
PhyloP Primate	AFR	All missense	AlphaMissense	Disease Genes	201740	0.599	0.310968498	0.636727266	0.008213955	-0.106	0.672	-8.776	0.756
AAF	AFR	All missense	AlphaMissense	Disease Genes	201740	0.003289616	0.003288488	0.000335988	4.33E-06	0.003069675	0.003511929	0.001976091	0.00449691
N variants	AFR	BP4 moderate (-3)	AlphaMissense	Disease Genes	18543	20	20.47949887	4.647091946	0.059948754	17	23	6	38
GERP++	AFR	BP4 moderate (-3)	AlphaMissense	Disease Genes	18543	-0.212731818	-0.252338134	0.988092349	0.012746661	-0.883675	0.4138125	-4.5636	3.320916667
PhyloP Primate	AFR	BP4 moderate (-3)	AlphaMissense	Disease Genes	18543	-0.113	-0.120455352	0.888351969	0.011459983	-0.582	0.618	-7.999	0.756
AAF	AFR	BP4 moderate (-3)	AlphaMissense	Disease Genes	18543	0.003652223	0.003677286	0.000721724	9.31E-06	0.003197475	0.004158449	0.00044447	0.0070181
N variants	AFR	BP4 moderate (-2)	AlphaMissense	Disease Genes	40802	39	39.73421646	6.811212891	0.087866505	35	44	18	66
GERP++	AFR	BP4 moderate (-2)	AlphaMissense	Disease Genes	40802	1.945684615	1.924387016	0.552982602	0.007133626	1.562212121	2.309335135	-0.692139535	3.743386207
PhyloP Primate	AFR	BP4 moderate (-2)	AlphaMissense	Disease Genes	40802	0.599	0.219380994	0.675849873	0.008718648	-0.168	0.665	-7.378	0.756
AAF	AFR	BP4 moderate (-2)	AlphaMissense	Disease Genes	40802	0.00356213	0.00356713	0.000554962	7.16E-06	0.003192275	0.003933228	0.001516059	0.00534728
N variants	AFR	BP4 supporting (-1)	AlphaMissense	Disease Genes	41280	37	36.98690078	6.500889415	0.083863248	32	41	16	59
GERP++	AFR	BP4 supporting (-1)	AlphaMissense	Disease Genes	41280	3.05305	3.020082759	0.509296073	0.006570058	2.687886207	3.379333333	0.351407407	4.560035714
PhyloP Primate	AFR	BP4 supporting (-1)	AlphaMissense	Disease Genes	41280	0.599	0.384105967	0.551141725	0.007109879	0.474	0.674	-6.947	0.756
AAF	AFR	BP4 supporting (-1)	AlphaMissense	Disease Genes	41280	0.003435643	0.003443006	0.000570413	7.36E-06	0.003055903	0.00381896	0.001334982	0.005798387
N variants	AFR	Indeterminate	AlphaMissense	Disease Genes	59134	39	39.58139313	6.637616098	0.085627059	35	44	17	69
GERP++	AFR	Indeterminate	AlphaMissense	Disease Genes	59134	4.053741935	4.010994233	0.414587032	0.005348286	3.779054902	4.295	1.400937143	5.131
PhyloP Primate	AFR	Indeterminate	AlphaMissense	Disease Genes	59134	0.609	0.514379392	0.386962152	0.004991917	0.594	0.676	-5.055	0.756
AAF	AFR	Indeterminate	AlphaMissense	Disease Genes	59134	0.00283922	0.002855719	0.000524059	6.76E-06	0.002504831	0.003211286	0.001000192	0.004935862
N variants	AFR	PP3 supporting (+1)	AlphaMissense	Disease Genes	6245	4	3.923111714	1.702260078	0.02195962	3	5	1	11
GERP++	AFR	PP3 supporting (+1)	AlphaMissense	Disease Genes	6245	4.7545	4.343365546	1.33738677	0.017252654	3.9125	5.21	-10	6.17
PhyloP Primate	AFR	PP3 supporting (+1)	AlphaMissense	Disease Genes	6245	0.618	0.542351614	0.3726529	0.004807324	0.596	0.676	-2.782	0.756
AAF	AFR	PP3 supporting (+1)	AlphaMissense	Disease Genes	6245	0.002203561	0.002371412	0.001657417	2.14E-05	0.00107572	0.003385202	2.99E-05	0.00995502
N variants	AFR	PP3 moderate (+2)	AlphaMissense	Disease Genes	5209	3	3.074249347	1.475778411	0.019037944	2	4	1	11
GERP++	AFR	PP3 moderate (+2)	AlphaMissense	Disease Genes	5209	4.8675	4.63042753	1.103892591	0.014240516	4.289166667	5.3	-9.2	6.17
PhyloP Primate	AFR	PP3 moderate (+2)	AlphaMissense	Disease Genes	5209	0.665	0.593841208	0.245485106	0.003166825	0.599	0.676	-3.189	0.756
AAF	AFR	PP3 moderate (+2)	AlphaMissense	Disease Genes	5209	0.001658261	0.001982194	0.00180471	2.33E-05	0.000388428	0.003020305	2.99E-05	0.00911591
N variants	AFR	PP3 moderate (+3)	AlphaMissense	Disease Genes	2153	2	1.743538767	0.85843383	0.011074031	1	2	1	5
GERP++	AFR	PP3 moderate (+3)	AlphaMissense	Disease Genes	2153	5.07	4.656073668	1.631079868	0.021041375	4.46	5.5	-10.8	6.17
PhyloP Primate	AFR	PP3 moderate (+3)	AlphaMissense	Disease Genes	2153	0.665	0.584816051	0.288112852	0.003716734	0.599	0.676	-3.292	0.756
AAF	AFR	PP3 moderate (+3)	AlphaMissense	Disease Genes	2153	0.000567503	0.001578162	0.002098428	2.71E-05	5.98E-05	0.00250926	2.99E-05	0.00973832
N variants	AFR	PP3 strong (+4)	AlphaMissense	Disease Genes	1950	1	1.49664858	0.696922355	0.008990489	1	2	1	4
GERP++	AFR	PP3 strong (+4)	AlphaMissense	Disease Genes	1950	5.03	4.693481635	1.432008011	0.018473294	4.38	5.46	-10.4	6.17
PhyloP Primate	AFR	PP3 strong (+4)	AlphaMissense	Disease Genes	1950	0.665	0.604562081	0.243319151	0.003138883	0.599	0.676	-1.732	0.756
AAF	AFR	PP3 strong (+4)	AlphaMissense	Disease Genes	1950	8.96E-05	0.000879689	0.001642091	2.12E-05	2.99E-05	0.000898197	2.99E-05	0.00791565
N variants	AFR	All missense	BayesDel_noAF	Disease Genes	201740	161	161.5274714	16.48610259	0.212675223	150	172	100	232
GERP++	AFR	All missense	BayesDel_noAF	Disease Genes	201740	2.627244848	2.613770667	0.285752093	0.00368628	2.42614477	2.807101124	1.402764975	3.668972603
PhyloP Primate	AFR	All missense	BayesDel_noAF	Disease Genes	201740	0.599	0.310968498	0.636727266	0.008213955	-0.106	0.672	-8.776	0.756
AAF	AFR	All missense	BayesDel_noAF	Disease Genes	201740	0.003289616	0.003288488	0.000335988	4.33E-06	0.003069675	0.003511929	0.001976091	0.00449691
N variants	AFR	BP4 moderate (-3)	BayesDel_noAF	Disease Genes	41673	43	43.58125382	7.842904759	0.101175612	38	48	21	82
GERP++	AFR	BP4 moderate (-3)	BayesDel_noAF	Disease Genes	41673	-0.031659091	-0.046059944	0.627013888	0.00808865	-0.46671875	0.382208889	-2.467836279	2.131578947
PhyloP Primate	AFR	BP4 moderate (-3)	BayesDel_noAF	Disease Genes	41673	-0.105	-0.058284494	0.847252016	0.010929782	-0.292	0.607	-8.776	0.756
AAF	AFR	BP4 moderate (-3)	BayesDel_noAF	Disease Genes	41673	0.003691744	0.003700891	0.0005413	6.98E-06	0.003337412	0.004065232	0.001672798	0.005486565
N variants	AFR	BP4 moderate (-2)	BayesDel_noAF	Disease Genes	40679	37	37.22825535	6.452726082	0.083241927	33	42	16	60
GERP++	AFR	BP4 moderate (-2)	BayesDel_noAF	Disease Genes	40679	2.426071429	2.391374644	0.538987825	0.00695309	2.037948649	2.753547222	-0.110080952	3.92359375
PhyloP Primate	AFR	BP4 moderate (-2)	BayesDel_noAF	Disease Genes	40679	0.599	0.296369163	0.602563774	0.007773237	-0.116	0.665	-5.859	0.756
AAF	AFR	BP4 moderate (-2)	BayesDel_noAF	Disease Genes	40679	0.003492574	0.003492013	0.000576247	7.43E-06	0.003097213	0.003873145	0.001438568	0.005831705
N variants	AFR	BP4 supporting (-1)	BayesDel_noAF	Disease Genes	44928	37	37.43907899	6.501251682	0.083867921	33	42	16	62
GERP++	AFR	BP4 supporting (-1)	BayesDel_noAF	Disease Genes	44928	3.566923077	3.545631106	0.415246957	0.005356799	3.289354839	3.827804878	1.503304348	4.9046875
PhyloP Primate	AFR	BP4 supporting (-1)	BayesDel_noAF	Disease Genes	44928	0.599	0.443032265	0.477848634	0.006164378	0.549	0.676	-6.309	0.756
AAF	AFR	BP4 supporting (-1)	BayesDel_noAF	Disease Genes	44928	0.003290936	0.00328963	0.000553666	7.14E-06	0.002912568	0.003651515	0.00097295	0.005471705
N variants	AFR	Indeterminate	BayesDel_noAF	Disease Genes	47901	32	32.19745298	5.794352363	0.074748727	28	36	13	56
GERP++	AFR	Indeterminate	BayesDel_noAF	Disease Genes	47901	4.462291429	4.429810012	0.326287273	0.004209195	4.227378378	4.658928571	2.657538462	5.5055
PhyloP Primate	AFR	Indeterminate	BayesDel_noAF	Disease Genes	47901	0.618	0.549352632	0.305620126	0.003942583	0.597	0.676	-6.456	0.756
AAF	AFR	Indeterminate	BayesDel_noAF	Disease Genes	47901	0.002851862	0.002863707	0.000585448	7.55E-06	0.002459034	0.003257608	0.000976682	0.005624272
N variants	AFR	PP3 supporting (+1)	BayesDel_noAF	Disease Genes	11619	7	7.508096122	2.616757378	0.033756884	6	9	1	18
GERP++	AFR	PP3 supporting (+1)	BayesDel_noAF	Disease Genes	11619	5.015	4.910691384	0.546333493	0.007047851	4.706857143	5.254	-7.79	6.17
PhyloP Primate	AFR	PP3 supporting (+1)	BayesDel_noAF	Disease Genes	11619	0.665	0.613990924	0.182343518	0.002352281	0.599	0.676	-2.098	0.756
AAF	AFR	PP3 supporting (+1)	BayesDel_noAF	Disease Genes	11619	0.00245367	0.002515603	0.001116513	1.44E-05	0.001746415	0.003224371	2.99E-05	0.00980453
N variants	AFR	PP3 moderate (+2)	BayesDel_noAF	Disease Genes	7665	4	4.635023209	1.886036353	0.024330384	3	6	1	15
GERP++	AFR	PP3 moderate (+2)	BayesDel_noAF	Disease Genes	7665	5.168	5.052365103	0.556842157	0.007183416	4.8234375	5.41	-2.1	6.17
PhyloP Primate	AFR	PP3 moderate (+2)	BayesDel_noAF	Disease Genes	7665	0.665	0.61084823	0.192452401	0.002482688	0.599	0.676	-2.383	0.756
AAF	AFR	PP3 moderate (+2)	BayesDel_noAF	Disease Genes	7665	0.002017718	0.002134983	0.001345488	1.74E-05	0.001157901	0.002928383	2.99E-05	0.00938098
N variants	AFR	PP3 moderate (+3)	BayesDel_noAF	Disease Genes	2750	2	2.19191352	1.074496559	0.013861299	1	3	1	7
GERP++	AFR	PP3 moderate (+3)	BayesDel_noAF	Disease Genes	2750	5.215	5.064324417	0.806582169	0.01040513	4.8	5.56	-7.2	6.17
PhyloP Primate	AFR	PP3 moderate (+3)	BayesDel_noAF	Disease Genes	2750	0.665	0.62441724	0.157257277	0.002028662	0.599	0.676	-1.577	0.756
AAF	AFR	PP3 moderate (+3)	BayesDel_noAF	Disease Genes	2750	0.001535678	0.001989609	0.001979969	2.55E-05	0.000239133	0.003015277	2.99E-05	0.00973832
N variants	AFR	PP3 strong (+4)	BayesDel_noAF	Disease Genes	2307	2	2.009414929	1.048469924	0.013525548	1	3	1	7
GERP++	AFR	PP3 strong (+4)	BayesDel_noAF	Disease Genes	2307	5.241666667	5.189261432	0.517722009	0.006678755	4.927666667	5.523333333	-1.39	6.17
PhyloP Primate	AFR	PP3 strong (+4)	BayesDel_noAF	Disease Genes	2307	0.618	0.633315736	0.089577589	0.001155575	0.599	0.676	-0.333	0.756
AAF	AFR	PP3 strong (+4)	BayesDel_noAF	Disease Genes	2307	0.00126403	0.002130824	0.002305084	2.97E-05	0.000179211	0.00349985	2.99E-05	0.00901798
N variants	AFR	All missense	MutPred2	Disease Genes	201740	161	161.5274714	16.48610259	0.212675223	150	172	100	232
GERP++	AFR	All missense	MutPred2	Disease Genes	201740	2.627244848	2.613770667	0.285752093	0.00368628	2.42614477	2.807101124	1.402764975	3.668972603
PhyloP Primate	AFR	All missense	MutPred2	Disease Genes	201740	0.599	0.310968498	0.636727266	0.008213955	-0.106	0.672	-8.776	0.756
AAF	AFR	All missense	MutPred2	Disease Genes	201740	0.003289616	0.003288488	0.000335988	4.33E-06	0.003069675	0.003511929	0.001976091	0.00449691
N variants	AFR	BP4 strong (-4)	MutPred2	Disease Genes	201066	160	160.8426055	16.43964581	0.212075918	149	172	100	232
GERP++	AFR	BP4 strong (-4)	MutPred2	Disease Genes	201066	2.631988571	2.617387378	0.28625058	0.003692711	2.430154857	2.812390244	1.402764975	3.669517241
PhyloP Primate	AFR	BP4 strong (-4)	MutPred2	Disease Genes	201066	0.599	0.311434346	0.636170003	0.008206767	-0.106	0.672	-8.776	0.756
AAF	AFR	BP4 strong (-4)	MutPred2	Disease Genes	201066	0.003288187	0.003286857	0.000336066	4.34E-06	0.003068669	0.003511095	0.001976091	0.00449691
N variants	AFR	BP4 moderate (-3)	MutPred2	Disease Genes	120	1	1.113416321	0.342509603	0.004418467	1	1	1	3
GERP++	AFR	BP4 moderate (-3)	MutPred2	Disease Genes	120	0.624	-0.886178423	3.651124474	0.047100502	-3.81	1.68	-10.8	6.04
PhyloP Primate	AFR	BP4 moderate (-3)	MutPred2	Disease Genes	120	-0.183	-0.476997234	0.520893801	0.006719672	-0.91	-0.114	-2.778	0.66
AAF	AFR	BP4 moderate (-3)	MutPred2	Disease Genes	120	0.00240518	0.002580263	0.00182783	2.36E-05	0.001135368	0.00427811	2.99E-05	0.00558542
N variants	AFR	BP4 moderate (-2)	MutPred2	Disease Genes	71101	68	68.59466936	9.777497281	0.126132383	62	75	37	105
GERP++	AFR	BP4 moderate (-2)	MutPred2	Disease Genes	71101	1.385836986	1.384976616	0.452489705	0.005837241	1.091656716	1.688017143	-0.588678947	3.032360656
PhyloP Primate	AFR	BP4 moderate (-2)	MutPred2	Disease Genes	71101	0.587	0.169313725	0.709426555	0.009151796	-0.177	0.665	-8.776	0.756
AAF	AFR	BP4 moderate (-2)	MutPred2	Disease Genes	71101	0.00362855	0.003626532	0.000454356	5.86E-06	0.003312908	0.003933318	0.001978801	0.00562386
N variants	AFR	BP4 supporting (-1)	MutPred2	Disease Genes	45931	38	38.37821803	6.41325677	0.082732763	34	43	15	62
GERP++	AFR	BP4 supporting (-1)	MutPred2	Disease Genes	45931	3.476926471	3.455765216	0.425478053	0.005488783	3.186	3.752311111	1.422148148	4.851057143
PhyloP Primate	AFR	BP4 supporting (-1)	MutPred2	Disease Genes	45931	0.599	0.442825954	0.463512884	0.005979443	0.549	0.676	-5.315	0.756
AAF	AFR	BP4 supporting (-1)	MutPred2	Disease Genes	45931	0.003199871	0.003220388	0.000541941	6.99E-06	0.002859242	0.003590838	0.001175941	0.005090389
N variants	AFR	Indeterminate	MutPred2	Disease Genes	51181	35	34.70975093	6.110542658	0.078827668	30	39	11	54
GERP++	AFR	Indeterminate	MutPred2	Disease Genes	51181	4.404444444	4.376373211	0.327711871	0.004227573	4.179113636	4.606470588	2.010875	5.343043478
PhyloP Primate	AFR	Indeterminate	MutPred2	Disease Genes	51181	0.618	0.545653459	0.314815128	0.004061201	0.597	0.676	-6.456	0.756
AAF	AFR	Indeterminate	MutPred2	Disease Genes	51181	0.002865294	0.002887576	0.000564563	7.28E-06	0.002505837	0.0032567	0.00100874	0.005169753
N variants	AFR	PP3 supporting (+1)	MutPred2	Disease Genes	10978	7	6.854406567	2.420649067	0.031227034	5	8	1	16
GERP++	AFR	PP3 supporting (+1)	MutPred2	Disease Genes	10978	4.90875	4.76978959	0.65063061	0.008393312	4.553333333	5.1775	-1.59	6.07
PhyloP Primate	AFR	PP3 supporting (+1)	MutPred2	Disease Genes	10978	0.643	0.588950489	0.262126387	0.003381502	0.599	0.676	-3.275	0.756
AAF	AFR	PP3 supporting (+1)	MutPred2	Disease Genes	10978	0.002259086	0.002366611	0.001195157	1.54E-05	0.001530482	0.003075786	2.99E-05	0.00998684
N variants	AFR	PP3 moderate (+2)	MutPred2	Disease Genes	7381	4	4.550595377	1.864577034	0.024053553	3	6	1	12
GERP++	AFR	PP3 moderate (+2)	MutPred2	Disease Genes	7381	5	4.858517624	0.677195709	0.008736009	4.608333333	5.28	-5.95	6.17
PhyloP Primate	AFR	PP3 moderate (+2)	MutPred2	Disease Genes	7381	0.665	0.60943152	0.206570714	0.002664819	0.599	0.676	-2.882	0.756
AAF	AFR	PP3 moderate (+2)	MutPred2	Disease Genes	7381	0.00219591	0.002354395	0.001546445	1.99E-05	0.001212823	0.003276515	2.99E-05	0.00995502
N variants	AFR	PP3 moderate (+3)	MutPred2	Disease Genes	3596	2	2.636173986	1.319538722	0.01702241	2	3	1	9
GERP++	AFR	PP3 moderate (+3)	MutPred2	Disease Genes	3596	5.02	4.701060773	1.358853958	0.017529587	4.565	5.383333333	-10.8	6.17
PhyloP Primate	AFR	PP3 moderate (+3)	MutPred2	Disease Genes	3596	0.665	0.623383332	0.166898982	0.002153042	0.599	0.676	-3.189	0.756
AAF	AFR	PP3 moderate (+3)	MutPred2	Disease Genes	3596	0.002002865	0.002388891	0.002135482	2.75E-05	0.000477897	0.003654483	2.99E-05	0.00970787
N variants	AFR	PP3 strong (+4)	MutPred2	Disease Genes	2526	2	2.055182117	1.027720897	0.01325788	1	3	1	6
GERP++	AFR	PP3 strong (+4)	MutPred2	Disease Genes	2526	5.1	4.863496763	1.142625148	0.014740176	4.635	5.439166667	-9.49	6.17
PhyloP Primate	AFR	PP3 strong (+4)	MutPred2	Disease Genes	2526	0.66	0.578950446	0.458564676	0.005915609	0.599	0.676	-3.895	0.756
AAF	AFR	PP3 strong (+4)	MutPred2	Disease Genes	2526	0.001837155	0.002360399	0.002316493	2.99E-05	0.000179233	0.003789086	2.99E-05	0.00901798
N variants	AFR	All missense	REVEL	Disease Genes	201740	161	161.5274714	16.48610259	0.212675223	150	172	100	232
GERP++	AFR	All missense	REVEL	Disease Genes	201740	2.627244848	2.613770667	0.285752093	0.00368628	2.42614477	2.807101124	1.402764975	3.668972603
PhyloP Primate	AFR	All missense	REVEL	Disease Genes	201740	0.599	0.310968498	0.636727266	0.008213955	-0.106	0.672	-8.776	0.756
AAF	AFR	All missense	REVEL	Disease Genes	201740	0.003289616	0.003288488	0.000335988	4.33E-06	0.003069675	0.003511929	0.001976091	0.00449691
N variants	AFR	BP4 strong (-4)	REVEL	Disease Genes	166811	133	133.3372365	14.47075727	0.186676718	123	143	85	188
GERP++	AFR	BP4 strong (-4)	REVEL	Disease Genes	166811	2.643892063	2.625652225	0.313503632	0.004044282	2.420262411	2.841459615	1.221476415	3.869258333
PhyloP Primate	AFR	BP4 strong (-4)	REVEL	Disease Genes	166811	0.599	0.314308364	0.635166768	0.008193825	-0.106	0.672	-7.999	0.756
AAF	AFR	BP4 strong (-4)	REVEL	Disease Genes	166811	0.003297826	0.003292636	0.000355123	4.58E-06	0.003059815	0.003528518	0.001913088	0.004574968
N variants	AFR	BP4 moderate (-3)	REVEL	Disease Genes	3875	5	5.618448871	2.329115033	0.03004622	4	7	1	17
GERP++	AFR	BP4 moderate (-3)	REVEL	Disease Genes	3875	-1.919	-1.987147547	1.680838694	0.021683278	-3.076	-0.882	-11.3	4.72
PhyloP Primate	AFR	BP4 moderate (-3)	REVEL	Disease Genes	3875	-0.217	-0.487373762	1.021946855	0.013183393	-0.851	-0.05	-7.999	0.756
AAF	AFR	BP4 moderate (-3)	REVEL	Disease Genes	3875	0.003868117	0.003894117	0.0014743	1.90E-05	0.002928917	0.004864786	2.99E-05	0.00995706
N variants	AFR	BP4 moderate (-2)	REVEL	Disease Genes	52901	48	48.08683758	7.473822599	0.096414351	43	53	25	80
GERP++	AFR	BP4 moderate (-2)	REVEL	Disease Genes	52901	2.387359091	2.366144184	0.492506686	0.006353471	2.046465116	2.714018868	0.47644186	3.934859737
PhyloP Primate	AFR	BP4 moderate (-2)	REVEL	Disease Genes	52901	0.599	0.307584945	0.602237252	0.007769025	-0.113	0.67	-6.87	0.756
AAF	AFR	BP4 moderate (-2)	REVEL	Disease Genes	52901	0.003501373	0.003511003	0.000512403	6.61E-06	0.00316735	0.003854325	0.001758825	0.005536835
N variants	AFR	BP4 supporting (-1)	REVEL	Disease Genes	27861	23	23.11592696	4.80700813	0.062011717	20	26	7	49
GERP++	AFR	BP4 supporting (-1)	REVEL	Disease Genes	27861	3.158	3.09694657	0.706389828	0.009112622	2.66635	3.58028	-1.040769231	5.157894737
PhyloP Primate	AFR	BP4 supporting (-1)	REVEL	Disease Genes	27861	0.599	0.368232336	0.594133649	0.007664486	0.519	0.675	-6.309	0.756
AAF	AFR	BP4 supporting (-1)	REVEL	Disease Genes	27861	0.003247666	0.00326179	0.000684129	8.83E-06	0.002805746	0.00371657	0.000618027	0.006101843
N variants	AFR	Indeterminate	REVEL	Disease Genes	44088	30	30.48134804	5.717258908	0.0737542	27	34	9	53
GERP++	AFR	Indeterminate	REVEL	Disease Genes	44088	4.088517241	4.050786772	0.450966785	0.005817595	3.768103226	4.37516129	2.125748	5.26
PhyloP Primate	AFR	Indeterminate	REVEL	Disease Genes	44088	0.609	0.488194048	0.432973939	0.005585482	0.587	0.676	-5.356	0.756
AAF	AFR	Indeterminate	REVEL	Disease Genes	44088	0.002900954	0.002916629	0.000599323	7.73E-06	0.002511499	0.003309069	0.000654983	0.0054734
N variants	AFR	PP3 supporting (+1)	REVEL	Disease Genes	8922	6	6.232620151	2.240977235	0.028909218	5	8	1	13
GERP++	AFR	PP3 supporting (+1)	REVEL	Disease Genes	8922	4.843333333	4.75863365	0.554023197	0.00714705	4.5175	5.12	-0.642	6.17
PhyloP Primate	AFR	PP3 supporting (+1)	REVEL	Disease Genes	8922	0.649	0.594134626	0.222358092	0.00286848	0.599	0.676	-2.141	0.756
AAF	AFR	PP3 supporting (+1)	REVEL	Disease Genes	8922	0.002666203	0.002736029	0.001304959	1.68E-05	0.001853239	0.003533895	2.99E-05	0.00971078
N variants	AFR	PP3 moderate (+2)	REVEL	Disease Genes	5744	4	3.773032891	1.669952718	0.021542846	3	5	1	11
GERP++	AFR	PP3 moderate (+2)	REVEL	Disease Genes	5744	4.996666667	4.895313786	0.630172621	0.008129399	4.625	5.29	-2.725	6.17
PhyloP Primate	AFR	PP3 moderate (+2)	REVEL	Disease Genes	5744	0.665	0.61825689	0.171108217	0.002207343	0.599	0.676	-1.668	0.756
AAF	AFR	PP3 moderate (+2)	REVEL	Disease Genes	5744	0.001937511	0.002158341	0.001618056	2.09E-05	0.000886122	0.00310161	2.99E-05	0.00973832
N variants	AFR	PP3 moderate (+3)	REVEL	Disease Genes	2481	2	2.000490757	0.983585715	0.012688524	1	3	1	6
GERP++	AFR	PP3 moderate (+3)	REVEL	Disease Genes	2481	5.124	5.051804188	0.574884984	0.007416173	4.78	5.435	-0.636	6.17
PhyloP Primate	AFR	PP3 moderate (+3)	REVEL	Disease Genes	2481	0.665	0.632531981	0.137598495	0.001775058	0.599	0.676	-1.152	0.756
AAF	AFR	PP3 moderate (+3)	REVEL	Disease Genes	2481	0.00105134	0.001734284	0.00190451	2.46E-05	0.000149431	0.002762853	2.99E-05	0.00878136
N variants	AFR	PP3 strong (+4)	REVEL	Disease Genes	1769	1	1.635044064	0.811209713	0.010464827	1	2	1	6
GERP++	AFR	PP3 strong (+4)	REVEL	Disease Genes	1769	5.22	5.159650078	0.494938353	0.00638484	4.88	5.5	1.66	6.17
PhyloP Primate	AFR	PP3 strong (+4)	REVEL	Disease Genes	1769	0.661	0.638786159	0.091269908	0.001177407	0.599	0.676	-0.779	0.756
AAF	AFR	PP3 strong (+4)	REVEL	Disease Genes	1769	0.000507796	0.001940423	0.002495726	3.22E-05	7.47E-05	0.00347857	2.99E-05	0.00926157
N variants	AFR	All missense	VEST4	Disease Genes	201740	161	161.5274714	16.48610259	0.212675223	150	172	100	232
GERP++	AFR	All missense	VEST4	Disease Genes	201740	2.627244848	2.613770667	0.285752093	0.00368628	2.42614477	2.807101124	1.402764975	3.668972603
PhyloP Primate	AFR	All missense	VEST4	Disease Genes	201740	0.599	0.310968498	0.636727266	0.008213955	-0.106	0.672	-8.776	0.756
AAF	AFR	All missense	VEST4	Disease Genes	201740	0.003289616	0.003288488	0.000335988	4.33E-06	0.003069675	0.003511929	0.001976091	0.00449691
N variants	AFR	BP4 moderate (-3)	VEST4	Disease Genes	13850	16	16.0372265	4.16718389	0.053757809	13	19	2	34
GERP++	AFR	BP4 moderate (-3)	VEST4	Disease Genes	13850	-1.056833333	-1.075363521	1.047440049	0.013512262	-1.783	-0.36785	-7.385	2.850428571
PhyloP Primate	AFR	BP4 moderate (-3)	VEST4	Disease Genes	13850	-0.15	-0.249199357	0.938039491	0.012100965	-0.747	0.599	-7.978	0.756
AAF	AFR	BP4 moderate (-3)	VEST4	Disease Genes	13850	0.00380885	0.003817308	0.000829757	1.07E-05	0.003257646	0.004368445	0.000838813	0.00721588
N variants	AFR	BP4 moderate (-2)	VEST4	Disease Genes	61440	59	59.60163219	8.945992521	0.115405745	53	65	30	98
GERP++	AFR	BP4 moderate (-2)	VEST4	Disease Genes	61440	1.615056757	1.59513253	0.471866062	0.006087201	1.285546154	1.920444444	-0.827508108	3.316032727
PhyloP Primate	AFR	BP4 moderate (-2)	VEST4	Disease Genes	61440	0.59	0.189780791	0.690433384	0.008906779	-0.176	0.665	-7.999	0.756
AAF	AFR	BP4 moderate (-2)	VEST4	Disease Genes	61440	0.003611613	0.00361183	0.000473605	6.11E-06	0.003293326	0.003928579	0.001844534	0.005200163
N variants	AFR	BP4 supporting (-1)	VEST4	Disease Genes	27750	23	23.13771095	4.88112213	0.062967808	20	26	8	43
GERP++	AFR	BP4 supporting (-1)	VEST4	Disease Genes	27750	3.72200625	3.685740597	0.485946452	0.006268842	3.385481481	4.024545455	1.10325	5.058
PhyloP Primate	AFR	BP4 supporting (-1)	VEST4	Disease Genes	27750	0.599	0.470187351	0.413529495	0.005334643	0.549	0.676	-4.052	0.756
AAF	AFR	BP4 supporting (-1)	VEST4	Disease Genes	27750	0.003247216	0.003243597	0.00068254	8.80E-06	0.002782283	0.003689877	0.001167348	0.00609621
N variants	AFR	Indeterminate	VEST4	Disease Genes	46496	32	32.42559598	5.851895228	0.075491045	28	36	12	55
GERP++	AFR	Indeterminate	VEST4	Disease Genes	46496	4.471863636	4.440625795	0.320215098	0.004130862	4.252068966	4.665625	2.6501	5.295833333
PhyloP Primate	AFR	Indeterminate	VEST4	Disease Genes	46496	0.618	0.556968747	0.295617893	0.003813552	0.599	0.676	-4.618	0.756
AAF	AFR	Indeterminate	VEST4	Disease Genes	46496	0.002928996	0.002940672	0.00058232	7.51E-06	0.00254151	0.003318639	0.000648486	0.005446671
N variants	AFR	PP3 supporting (+1)	VEST4	Disease Genes	13415	8	8.402767205	2.674406638	0.034500576	7	10	1	19
GERP++	AFR	PP3 supporting (+1)	VEST4	Disease Genes	13415	4.891428571	4.787048709	0.524401134	0.006764918	4.562222222	5.137777778	0.376666667	6.17
PhyloP Primate	AFR	PP3 supporting (+1)	VEST4	Disease Genes	13415	0.645	0.590409036	0.238486575	0.003076542	0.599	0.676	-2.882	0.756
AAF	AFR	PP3 supporting (+1)	VEST4	Disease Genes	13415	0.002467601	0.002540793	0.001130277	1.46E-05	0.001745734	0.003240481	2.99E-05	0.0099767
N variants	AFR	PP3 moderate (+2)	VEST4	Disease Genes	5398	4	3.667891256	1.573240852	0.020295236	3	5	1	10
GERP++	AFR	PP3 moderate (+2)	VEST4	Disease Genes	5398	5.143333333	5.008827796	0.685642276	0.008844972	4.794	5.415	-5.87	6.17
PhyloP Primate	AFR	PP3 moderate (+2)	VEST4	Disease Genes	5398	0.654	0.612144379	0.182591621	0.002355482	0.599	0.676	-3.189	0.756
AAF	AFR	PP3 moderate (+2)	VEST4	Disease Genes	5398	0.002151676	0.002365629	0.001684122	2.17E-05	0.001034212	0.003413449	2.99E-05	0.00970787
N variants	AFR	PP3 moderate (+3)	VEST4	Disease Genes	6642	4	4.041910919	1.718728904	0.022172072	3	5	1	11
GERP++	AFR	PP3 moderate (+3)	VEST4	Disease Genes	6642	5.14	4.996108573	0.768463264	0.009913386	4.81	5.405	-10.4	6.17
PhyloP Primate	AFR	PP3 moderate (+3)	VEST4	Disease Genes	6642	0.665	0.622884786	0.18157554	0.002342374	0.599	0.676	-1.893	0.756
AAF	AFR	PP3 moderate (+3)	VEST4	Disease Genes	6642	0.001877296	0.002069766	0.001527155	1.97E-05	0.000874732	0.002991021	2.99E-05	0.00973832
N variants	AFR	PP3 strong (+4)	VEST4	Disease Genes	2298	2	1.960818308	0.990079537	0.012772296	1	2	1	6
GERP++	AFR	PP3 strong (+4)	VEST4	Disease Genes	2298	5.31	5.167696496	0.724574786	0.009347212	4.973333333	5.585	-4.72	6.17
PhyloP Primate	AFR	PP3 strong (+4)	VEST4	Disease Genes	2298	0.665	0.622260576	0.176603662	0.002278235	0.599	0.676	-1.455	0.756
AAF	AFR	PP3 strong (+4)	VEST4	Disease Genes	2298	0.001284355	0.001953881	0.002136804	2.76E-05	0.000149485	0.003062727	2.99E-05	0.00995502
N variants	AFR	All missense	ESM1b	Disease Genes	201740	161	161.5274714	16.48610259	0.212675223	150	172	100	232
GERP++	AFR	All missense	ESM1b	Disease Genes	201740	2.627244848	2.613770667	0.285752093	0.00368628	2.42614477	2.807101124	1.402764975	3.668972603
PhyloP Primate	AFR	All missense	ESM1b	Disease Genes	201740	0.599	0.310968498	0.636727266	0.008213955	-0.106	0.672	-8.776	0.756
AAF	AFR	All missense	ESM1b	Disease Genes	201740	0.003289616	0.003288488	0.000335988	4.33E-06	0.003069675	0.003511929	0.001976091	0.00449691
N variants	AFR	BP4 moderate (-2)	ESM1b	Disease Genes	21570	21	21.7586424	4.892684755	0.063116969	18	25	6	45
GERP++	AFR	BP4 moderate (-2)	ESM1b	Disease Genes	21570	1.22825	1.201458535	0.891288661	0.011497867	0.622883083	1.820608696	-2.855285714	4.443076923
PhyloP Primate	AFR	BP4 moderate (-2)	ESM1b	Disease Genes	21570	0.596	0.114762525	0.807634631	0.010418707	-0.184	0.665	-7.999	0.756
AAF	AFR	BP4 moderate (-2)	ESM1b	Disease Genes	21570	0.00361918	0.003634046	0.000736052	9.50E-06	0.003138913	0.004120126	0.001179985	0.006283736
N variants	AFR	BP4 supporting (-1)	ESM1b	Disease Genes	69088	62	61.87348336	8.986681814	0.115930648	56	68	34	96
GERP++	AFR	BP4 supporting (-1)	ESM1b	Disease Genes	69088	2.085044068	2.064399351	0.467685277	0.006033268	1.76012623	2.381711864	0.203292857	3.533377778
PhyloP Primate	AFR	BP4 supporting (-1)	ESM1b	Disease Genes	69088	0.599	0.239362805	0.676210306	0.008723297	-0.148	0.665	-7.378	0.756
AAF	AFR	BP4 supporting (-1)	ESM1b	Disease Genes	69088	0.003450485	0.003450029	0.000458635	5.92E-06	0.003137398	0.003755223	0.001611795	0.005214592
N variants	AFR	Indeterminate	ESM1b	Disease Genes	55632	41	41.20575205	6.87315875	0.088665624	36	46	20	69
GERP++	AFR	Indeterminate	ESM1b	Disease Genes	55632	3.700648649	3.668145506	0.428609836	0.005529184	3.402	3.96242	1.766411321	4.863928571
PhyloP Primate	AFR	Indeterminate	ESM1b	Disease Genes	55632	0.599	0.453990312	0.473037944	0.006102319	0.549	0.676	-6.142	0.756
AAF	AFR	Indeterminate	ESM1b	Disease Genes	55632	0.003073082	0.003078028	0.000531298	6.85E-06	0.00271523	0.003426049	0.00130042	0.005208557
N variants	AFR	PP3 supporting (+1)	ESM1b	Disease Genes	10348	7	6.709970495	2.419988019	0.031218506	5	8	1	17
GERP++	AFR	PP3 supporting (+1)	ESM1b	Disease Genes	10348	4.601666667	4.491110781	0.688278207	0.008878977	4.1625	4.958181818	-4	6.17
PhyloP Primate	AFR	PP3 supporting (+1)	ESM1b	Disease Genes	10348	0.618	0.561821127	0.274760031	0.003544479	0.596	0.676	-4.316	0.756
AAF	AFR	PP3 supporting (+1)	ESM1b	Disease Genes	10348	0.002326183	0.002414285	0.001205927	1.56E-05	0.001560382	0.00314768	2.99E-05	0.00931422
N variants	AFR	PP3 moderate (+2)	ESM1b	Disease Genes	7117	4	4.430579794	1.858780051	0.02397877	3	6	1	12
GERP++	AFR	PP3 moderate (+2)	ESM1b	Disease Genes	7117	4.64	4.48098926	0.878831922	0.011337172	4.13	5.055	-6.39	6.17
PhyloP Primate	AFR	PP3 moderate (+2)	ESM1b	Disease Genes	7117	0.618	0.568525596	0.274428795	0.003540206	0.599	0.676	-2.686	0.756
AAF	AFR	PP3 moderate (+2)	ESM1b	Disease Genes	7117	0.002333958	0.002440404	0.001543821	1.99E-05	0.001300871	0.003371889	2.99E-05	0.00999402
N variants	AFR	PP3 moderate (+3)	ESM1b	Disease Genes	3886	2	2.445614035	1.210561514	0.015616574	2	3	1	7
GERP++	AFR	PP3 moderate (+3)	ESM1b	Disease Genes	3886	5.026666667	4.829899626	0.923582355	0.011914464	4.56	5.38	-10.4	6.17
PhyloP Primate	AFR	PP3 moderate (+3)	ESM1b	Disease Genes	3886	0.665	0.613898363	0.211066122	0.002722811	0.599	0.676	-1.717	0.756
AAF	AFR	PP3 moderate (+3)	ESM1b	Disease Genes	3886	0.000947014	0.001535953	0.001697534	2.19E-05	0.000149352	0.002362373	2.99E-05	0.00830346
N variants	AFR	All missense	VARITY_R_LOO	Disease Genes	201740	161	161.5274714	16.48610259	0.212675223	150	172	100	232
GERP++	AFR	All missense	VARITY_R_LOO	Disease Genes	201740	2.627244848	2.613770667	0.285752093	0.00368628	2.42614477	2.807101124	1.402764975	3.668972603
PhyloP Primate	AFR	All missense	VARITY_R_LOO	Disease Genes	201740	0.599	0.310968498	0.636727266	0.008213955	-0.106	0.672	-8.776	0.756
AAF	AFR	All missense	VARITY_R_LOO	Disease Genes	201740	0.003289616	0.003288488	0.000335988	4.33E-06	0.003069675	0.003511929	0.001976091	0.00449691
N variants	AFR	BP4 strong (-4)	VARITY_R_LOO	Disease Genes	159360	126	126.8436905	14.07848345	0.181616279	117	136	78	184
GERP++	AFR	BP4 strong (-4)	VARITY_R_LOO	Disease Genes	159360	2.61538797	2.602879926	0.323527303	0.004173591	2.393429231	2.83142053	0.982462112	3.901861111
PhyloP Primate	AFR	BP4 strong (-4)	VARITY_R_LOO	Disease Genes	159360	0.599	0.30942149	0.642275813	0.008285533	-0.106	0.672	-7.999	0.756
AAF	AFR	BP4 strong (-4)	VARITY_R_LOO	Disease Genes	159360	0.003273112	0.003274955	0.000359887	4.64E-06	0.003042486	0.003516132	0.001946853	0.004666212
N variants	AFR	BP4 moderate (-3)	VARITY_R_LOO	Disease Genes	16650	19	18.91479058	4.519261761	0.05829971	16	22	6	35
GERP++	AFR	BP4 moderate (-3)	VARITY_R_LOO	Disease Genes	16650	-0.998517241	-1.026558699	0.995644443	0.012844085	-1.683272727	-0.336505263	-4.781538462	2.956
PhyloP Primate	AFR	BP4 moderate (-3)	VARITY_R_LOO	Disease Genes	16650	-0.177	-0.336629413	0.950516469	0.012261922	-0.793	0.549	-7.378	0.756
AAF	AFR	BP4 moderate (-3)	VARITY_R_LOO	Disease Genes	16650	0.003772728	0.003780264	0.00076829	9.91E-06	0.003257685	0.004292211	0.000679881	0.007025101
N variants	AFR	BP4 moderate (-2)	VARITY_R_LOO	Disease Genes	25208	23	23.35330583	5.019432386	0.064752048	20	27	7	45
GERP++	AFR	BP4 moderate (-2)	VARITY_R_LOO	Disease Genes	25208	2.48225	2.441485062	0.664206176	0.008568441	2.026444444	2.906099034	-1.769	4.425
PhyloP Primate	AFR	BP4 moderate (-2)	VARITY_R_LOO	Disease Genes	25208	0.599	0.337095675	0.547539923	0.007063414	-0.106	0.671	-7.978	0.756
AAF	AFR	BP4 moderate (-2)	VARITY_R_LOO	Disease Genes	25208	0.003514507	0.003516561	0.000714648	9.22E-06	0.003035629	0.004005741	0.000825923	0.006265802
N variants	AFR	BP4 supporting (-1)	VARITY_R_LOO	Disease Genes	34699	29	28.70977747	5.618124534	0.07247534	25	32	11	57
GERP++	AFR	BP4 supporting (-1)	VARITY_R_LOO	Disease Genes	34699	3.606771351	3.567883023	0.477027087	0.00615378	3.261806667	3.900166667	0.8591875	5.008333333
PhyloP Primate	AFR	BP4 supporting (-1)	VARITY_R_LOO	Disease Genes	34699	0.599	0.479875519	0.427277731	0.005511999	0.55275	0.676	-5.562	0.756
AAF	AFR	BP4 supporting (-1)	VARITY_R_LOO	Disease Genes	34699	0.003230966	0.0032495	0.000623627	8.04E-06	0.002816496	0.003667333	0.001014031	0.005585196
N variants	AFR	Indeterminate	VARITY_R_LOO	Disease Genes	40990	28	28.31962368	5.46218413	0.070463666	25	32	11	51
GERP++	AFR	Indeterminate	VARITY_R_LOO	Disease Genes	40990	4.365361111	4.331916917	0.378623649	0.004884348	4.1029375	4.60375	1.84615	5.279375
PhyloP Primate	AFR	Indeterminate	VARITY_R_LOO	Disease Genes	40990	0.613	0.544214032	0.334160756	0.004310765	0.596	0.676	-7.15	0.756
AAF	AFR	Indeterminate	VARITY_R_LOO	Disease Genes	40990	0.002879826	0.002894082	0.000610954	7.88E-06	0.002479221	0.003289555	0.000846293	0.005425629
N variants	AFR	PP3 supporting (+1)	VARITY_R_LOO	Disease Genes	11085	7	7.188687357	2.491987684	0.032147321	5	9	1	17
GERP++	AFR	PP3 supporting (+1)	VARITY_R_LOO	Disease Genes	11085	4.818571429	4.674130855	0.689484431	0.008894537	4.4336	5.108333333	-2.665	6.17
PhyloP Primate	AFR	PP3 supporting (+1)	VARITY_R_LOO	Disease Genes	11085	0.663	0.596475373	0.231115234	0.00298145	0.599	0.676	-4.618	0.756
AAF	AFR	PP3 supporting (+1)	VARITY_R_LOO	Disease Genes	11085	0.002533182	0.002586833	0.001219566	1.57E-05	0.001736749	0.003365731	2.99E-05	0.00991236
N variants	AFR	PP3 moderate (+2)	VARITY_R_LOO	Disease Genes	5193	3	3.625	1.646676091	0.021242571	2	5	1	11
GERP++	AFR	PP3 moderate (+2)	VARITY_R_LOO	Disease Genes	5193	5.023333333	4.785099704	1.017269089	0.013123049	4.582	5.347232143	-10.6	6.17
PhyloP Primate	AFR	PP3 moderate (+2)	VARITY_R_LOO	Disease Genes	5193	0.665	0.620059433	0.186318254	0.002403556	0.599	0.676	-3.895	0.756
AAF	AFR	PP3 moderate (+2)	VARITY_R_LOO	Disease Genes	5193	0.00223405	0.002426167	0.001700901	2.19E-05	0.001104827	0.003476006	2.99E-05	0.00995502
N variants	AFR	PP3 moderate (+3)	VARITY_R_LOO	Disease Genes	3721	3	2.685364408	1.305168113	0.016837025	2	3	1	8
GERP++	AFR	PP3 moderate (+3)	VARITY_R_LOO	Disease Genes	3721	5.07	4.877835092	0.985190954	0.012709232	4.63	5.385	-10.8	6.17
PhyloP Primate	AFR	PP3 moderate (+3)	VARITY_R_LOO	Disease Genes	3721	0.6505	0.613249556	0.181042457	0.002335497	0.599	0.676	-3.189	0.756
AAF	AFR	PP3 moderate (+3)	VARITY_R_LOO	Disease Genes	3721	0.001745465	0.002189981	0.002004069	2.59E-05	0.000513133	0.003376058	2.99E-05	0.00988709
N variants	AFR	PP3 strong (+4)	VARITY_R_LOO	Disease Genes	1694	1	1.669044586	0.828439594	0.010687097	1	2	1	5
GERP++	AFR	PP3 strong (+4)	VARITY_R_LOO	Disease Genes	1694	5.2	4.968910038	1.029116661	0.013275886	4.65	5.55	-8.06	6.17
PhyloP Primate	AFR	PP3 strong (+4)	VARITY_R_LOO	Disease Genes	1694	0.665	0.637922548	0.134960345	0.001741025	0.599	0.676	-1.152	0.756
AAF	AFR	PP3 strong (+4)	VARITY_R_LOO	Disease Genes	1694	0.000716846	0.001748485	0.002134481	2.75E-05	7.58E-05	0.00304659	2.99E-05	0.00830346
N variants	AMR	All missense	AlphaMissense	Disease Genes	47990	90	89.65305775	15.63053125	0.507924018	78	100	46	142
GERP++	AMR	All missense	AlphaMissense	Disease Genes	47990	2.902089474	2.898874427	0.397499092	0.012916985	2.660261062	3.1981625	1.326957746	4.011888889
PhyloP Primate	AMR	All missense	AlphaMissense	Disease Genes	47990	0.599	0.346606966	0.605170837	0.01966541	0.333	0.675	-6.87	0.756
AAF	AMR	All missense	AlphaMissense	Disease Genes	47990	0.001018671	0.001032221	0.000233015	7.57E-06	0.000865395	0.00117431	0.000376504	0.001898661
N variants	AMR	BP4 moderate (-3)	AlphaMissense	Disease Genes	4811	10	10.1986179	3.496421703	0.113618439	8	12	1	21
GERP++	AMR	BP4 moderate (-3)	AlphaMissense	Disease Genes	4811	-0.1025	-0.197827493	1.468739209	0.047727611	-1.116068421	0.805	-11.2	5.25
PhyloP Primate	AMR	BP4 moderate (-3)	AlphaMissense	Disease Genes	4811	-0.108	-0.090584962	0.868919743	0.028236098	-0.529	0.654	-6.87	0.756
AAF	AMR	BP4 moderate (-3)	AlphaMissense	Disease Genes	4811	0.000953115	0.001035314	0.000549602	1.79E-05	0.000630679	0.001352598	2.24E-05	0.00420539
N variants	AMR	BP4 moderate (-2)	AlphaMissense	Disease Genes	10532	21	21.19803974	5.060049114	0.164429502	18	24	7	37
GERP++	AMR	BP4 moderate (-2)	AlphaMissense	Disease Genes	10532	2.099565217	2.063771998	0.791743455	0.025728205	1.541392857	2.593473684	-0.567538462	4.1325
PhyloP Primate	AMR	BP4 moderate (-2)	AlphaMissense	Disease Genes	10532	0.599	0.236514543	0.676934621	0.021997419	-0.153	0.665	-6.142	0.756
AAF	AMR	BP4 moderate (-2)	AlphaMissense	Disease Genes	10532	0.001096192	0.001135866	0.000395863	1.29E-05	0.00086714	0.001389202	0.000148589	0.003001341
N variants	AMR	BP4 supporting (-1)	AlphaMissense	Disease Genes	10306	20	20.07136018	4.956579443	0.16106719	17	23	7	35
GERP++	AMR	BP4 supporting (-1)	AlphaMissense	Disease Genes	10306	3.368772727	3.302021165	0.634624226	0.020622516	2.953190476	3.738308333	0.6946375	5.368571429
PhyloP Primate	AMR	BP4 supporting (-1)	AlphaMissense	Disease Genes	10306	0.599	0.405141884	0.522964959	0.016994078	0.524	0.676	-5.171	0.756
AAF	AMR	BP4 supporting (-1)	AlphaMissense	Disease Genes	10306	0.000991863	0.0010462	0.000391991	1.27E-05	0.000761834	0.001303001	0.00023573	0.002626554
N variants	AMR	Indeterminate	AlphaMissense	Disease Genes	13376	25	25.42790411	5.934525349	0.192846162	21	29	7	43
GERP++	AMR	Indeterminate	AlphaMissense	Disease Genes	13376	4.174690476	4.119887451	0.479322742	0.015575896	3.8525	4.441904762	1.634814286	5.228
PhyloP Primate	AMR	Indeterminate	AlphaMissense	Disease Genes	13376	0.609	0.51832922	0.385279481	0.012519901	0.591	0.676	-5.501	0.756
AAF	AMR	Indeterminate	AlphaMissense	Disease Genes	13376	0.000978035	0.001007238	0.000359399	1.17E-05	0.000750272	0.001241435	0.000189202	0.002424558
N variants	AMR	PP3 supporting (+1)	AlphaMissense	Disease Genes	1224	3	3.076923077	1.527045172	0.049622301	2	4	1	10
GERP++	AMR	PP3 supporting (+1)	AlphaMissense	Disease Genes	1224	4.955	4.69462687	1.107916126	0.036002437	4.4175	5.28	-6.56	6.17
PhyloP Primate	AMR	PP3 supporting (+1)	AlphaMissense	Disease Genes	1224	0.654	0.589010684	0.275275261	0.008945244	0.599	0.676	-2.579	0.756
AAF	AMR	PP3 supporting (+1)	AlphaMissense	Disease Genes	1224	0.000517343	0.000840754	0.000957716	3.11E-05	0.000169613	0.001197579	2.24E-05	0.00813917
N variants	AMR	PP3 moderate (+2)	AlphaMissense	Disease Genes	963	3	2.766451613	1.42092076	0.046173721	2	4	1	9
GERP++	AMR	PP3 moderate (+2)	AlphaMissense	Disease Genes	963	4.89	4.618197161	1.175017386	0.038182935	4.346666667	5.3025	-9.42	6.17
PhyloP Primate	AMR	PP3 moderate (+2)	AlphaMissense	Disease Genes	963	0.66	0.582882581	0.268071506	0.008711153	0.599	0.676	-1.543	0.756
AAF	AMR	PP3 moderate (+2)	AlphaMissense	Disease Genes	963	0.000566775	0.000861952	0.00103584	3.37E-05	0.000156535	0.00115051	2.24E-05	0.00952551
N variants	AMR	PP3 moderate (+3)	AlphaMissense	Disease Genes	352	1	1.605940594	0.809887042	0.026317793	1	2	1	5
GERP++	AMR	PP3 moderate (+3)	AlphaMissense	Disease Genes	352	5.12	4.506067327	1.861449585	0.060488984	4.44	5.48	-10.5	6.17
PhyloP Primate	AMR	PP3 moderate (+3)	AlphaMissense	Disease Genes	352	0.665	0.578077228	0.320248992	0.010406694	0.599	0.676	-1.505	0.756
AAF	AMR	PP3 moderate (+3)	AlphaMissense	Disease Genes	352	0.000214812	0.000494436	0.000616599	2.00E-05	4.48E-05	0.000707122	2.24E-05	0.00292921
N variants	AMR	PP3 strong (+4)	AlphaMissense	Disease Genes	276	1	1.460674157	0.646658667	0.021013583	1	2	1	3
GERP++	AMR	PP3 strong (+4)	AlphaMissense	Disease Genes	276	4.9175	4.458629213	1.636778469	0.053188154	4.12	5.47	-8.67	6.17
PhyloP Primate	AMR	PP3 strong (+4)	AlphaMissense	Disease Genes	276	0.665	0.614828652	0.198056945	0.006435986	0.599	0.676	-0.985	0.756
AAF	AMR	PP3 strong (+4)	AlphaMissense	Disease Genes	276	6.73E-05	0.000587946	0.001315661	4.28E-05	2.28E-05	0.000450132	2.24E-05	0.00752168
N variants	AMR	All missense	BayesDel_noAF	Disease Genes	47990	90	89.65305775	15.63053125	0.507924018	78	100	46	142
GERP++	AMR	All missense	BayesDel_noAF	Disease Genes	47990	2.902089474	2.898874427	0.397499092	0.012916985	2.660261062	3.1981625	1.326957746	4.011888889
PhyloP Primate	AMR	All missense	BayesDel_noAF	Disease Genes	47990	0.599	0.346606966	0.605170837	0.01966541	0.333	0.675	-6.87	0.756
AAF	AMR	All missense	BayesDel_noAF	Disease Genes	47990	0.001018671	0.001032221	0.000233015	7.57E-06	0.000865395	0.00117431	0.000376504	0.001898661
N variants	AMR	BP4 moderate (-3)	BayesDel_noAF	Disease Genes	10613	21	21.6014688	6.159581634	0.200159508	18	25	5	58
GERP++	AMR	BP4 moderate (-3)	BayesDel_noAF	Disease Genes	10613	0.052941053	0.033051222	0.945308051	0.030718384	-0.5836875	0.685833333	-4.75313	3.343636364
PhyloP Primate	AMR	BP4 moderate (-3)	BayesDel_noAF	Disease Genes	10613	-0.103	-0.059376341	0.854799396	0.027777248	-0.313	0.614	-6.87	0.756
AAF	AMR	BP4 moderate (-3)	BayesDel_noAF	Disease Genes	10613	0.001065992	0.001103575	0.000413867	1.34E-05	0.000798987	0.001358197	8.73E-05	0.002625065
N variants	AMR	BP4 moderate (-2)	BayesDel_noAF	Disease Genes	10103	20	20.13083216	5.162489486	0.167758367	17	24	6	37
GERP++	AMR	BP4 moderate (-2)	BayesDel_noAF	Disease Genes	10103	2.687972414	2.637165659	0.710331781	0.023082681	2.175814815	3.122461538	-0.3849375	4.46625
PhyloP Primate	AMR	BP4 moderate (-2)	BayesDel_noAF	Disease Genes	10103	0.599	0.322711989	0.575483927	0.018700715	-0.11	0.669	-5.859	0.756
AAF	AMR	BP4 moderate (-2)	BayesDel_noAF	Disease Genes	10103	0.00104405	0.001081755	0.000401885	1.31E-05	0.000794961	0.001327799	0.000161862	0.003286404
N variants	AMR	BP4 supporting (-1)	BayesDel_noAF	Disease Genes	10711	20	20.56077867	5.326265145	0.173080361	17	24	6	38
GERP++	AMR	BP4 supporting (-1)	BayesDel_noAF	Disease Genes	10711	3.693333333	3.629634339	0.562530011	0.018279769	3.28282381	4.0375	0.897928571	5.323333333
PhyloP Primate	AMR	BP4 supporting (-1)	BayesDel_noAF	Disease Genes	10711	0.599	0.460532629	0.436390332	0.01418078	0.549	0.676	-5.044	0.756
AAF	AMR	BP4 supporting (-1)	BayesDel_noAF	Disease Genes	10711	0.000973564	0.000999777	0.000367444	1.19E-05	0.000744957	0.001198996	9.43E-05	0.002533929
N variants	AMR	Indeterminate	BayesDel_noAF	Disease Genes	10811	20	20.69667621	5.426988891	0.176353443	17	24	6	38
GERP++	AMR	Indeterminate	BayesDel_noAF	Disease Genes	10811	4.481206897	4.442100261	0.410614401	0.013343175	4.221444444	4.726206897	2.248538462	5.397142857
PhyloP Primate	AMR	Indeterminate	BayesDel_noAF	Disease Genes	10811	0.618	0.554054259	0.305538991	0.009928683	0.599	0.676	-2.827	0.756
AAF	AMR	Indeterminate	BayesDel_noAF	Disease Genes	10811	0.000939407	0.000976792	0.000353363	1.15E-05	0.000735975	0.001196586	0.000165428	0.002502324
N variants	AMR	PP3 supporting (+1)	BayesDel_noAF	Disease Genes	2583	5	5.595534665	2.269921221	0.073762529	4	7	1	13
GERP++	AMR	PP3 supporting (+1)	BayesDel_noAF	Disease Genes	2583	4.96	4.870815861	0.595753808	0.019359398	4.593333333	5.28	0.556666667	6.17
PhyloP Primate	AMR	PP3 supporting (+1)	BayesDel_noAF	Disease Genes	2583	0.662	0.605717039	0.213719722	0.006944958	0.599	0.676	-2.896	0.756
AAF	AMR	PP3 supporting (+1)	BayesDel_noAF	Disease Genes	2583	0.000853093	0.000970429	0.000672532	2.19E-05	0.000463973	0.001370093	2.24E-05	0.00541121
N variants	AMR	PP3 moderate (+2)	BayesDel_noAF	Disease Genes	1629	4	3.8791894	1.832833394	0.059559083	3	5	1	11
GERP++	AMR	PP3 moderate (+2)	BayesDel_noAF	Disease Genes	1629	5.134	5.028620421	0.608223614	0.019764612	4.81	5.4025	-2.84	6.17
PhyloP Primate	AMR	PP3 moderate (+2)	BayesDel_noAF	Disease Genes	1629	0.665	0.615734217	0.171395279	0.005569598	0.599	0.676	-1.505	0.756
AAF	AMR	PP3 moderate (+2)	BayesDel_noAF	Disease Genes	1629	0.000648458	0.000843402	0.000769546	2.50E-05	0.000265923	0.00120125	2.24E-05	0.0068196
N variants	AMR	PP3 moderate (+3)	BayesDel_noAF	Disease Genes	587	2	2.030176899	1.030839499	0.033497783	1	3	1	5
GERP++	AMR	PP3 moderate (+3)	BayesDel_noAF	Disease Genes	587	5.27	5.127247659	0.724824677	0.023553637	4.9	5.546	-2.54	6.17
PhyloP Primate	AMR	PP3 moderate (+3)	BayesDel_noAF	Disease Genes	587	0.665	0.629175858	0.12546592	0.004077095	0.599	0.676	-0.234	0.756
AAF	AMR	PP3 moderate (+3)	BayesDel_noAF	Disease Genes	587	0.000514449	0.000980347	0.001346476	4.38E-05	0.000156516	0.00114038	2.24E-05	0.00836277
N variants	AMR	PP3 strong (+4)	BayesDel_noAF	Disease Genes	457	1	1.676300578	0.839932574	0.027294141	1	2	1	5
GERP++	AMR	PP3 strong (+4)	BayesDel_noAF	Disease Genes	457	5.17	5.108569364	0.603288998	0.019604258	4.81	5.501666667	0.38	6.17
PhyloP Primate	AMR	PP3 strong (+4)	BayesDel_noAF	Disease Genes	457	0.631	0.628816474	0.097365126	0.003163941	0.599	0.676	-0.269	0.756
AAF	AMR	PP3 strong (+4)	BayesDel_noAF	Disease Genes	457	0.000314605	0.001007633	0.001456194	4.73E-05	7.66E-05	0.001431	2.24E-05	0.00889903
N variants	AMR	All missense	MutPred2	Disease Genes	47990	90	89.65305775	15.63053125	0.507924018	78	100	46	142
GERP++	AMR	All missense	MutPred2	Disease Genes	47990	2.902089474	2.898874427	0.397499092	0.012916985	2.660261062	3.1981625	1.326957746	4.011888889
PhyloP Primate	AMR	All missense	MutPred2	Disease Genes	47990	0.599	0.346606966	0.605170837	0.01966541	0.333	0.675	-6.87	0.756
AAF	AMR	All missense	MutPred2	Disease Genes	47990	0.001018671	0.001032221	0.000233015	7.57E-06	0.000865395	0.00117431	0.000376504	0.001898661
N variants	AMR	BP4 strong (-4)	MutPred2	Disease Genes	47855	90	89.4248327	15.61225402	0.507330088	78	100	46	142
GERP++	AMR	BP4 strong (-4)	MutPred2	Disease Genes	47855	2.90672	2.900966572	0.39699249	0.012900523	2.666052809	3.1981625	1.326957746	4.011888889
PhyloP Primate	AMR	BP4 strong (-4)	MutPred2	Disease Genes	47855	0.599	0.347047914	0.604437547	0.019641581	0.333	0.675	-6.87	0.756
AAF	AMR	BP4 strong (-4)	MutPred2	Disease Genes	47855	0.001018984	0.001033129	0.000233047	7.57E-06	0.000868385	0.001177133	0.000376504	0.001898661
N variants	AMR	BP4 moderate (-3)	MutPred2	Disease Genes	37	1	1.13559322	0.345294832	0.011220574	1	1	1	2
GERP++	AMR	BP4 moderate (-3)	MutPred2	Disease Genes	37	-2.155	-2.634623729	4.710432098	0.153068476	-6.12	1.31	-10.8	4.96
PhyloP Primate	AMR	BP4 moderate (-3)	MutPred2	Disease Genes	37	-0.87	-0.854610169	0.725105772	0.023562772	-1.167	-0.198	-5.086	-0.046
AAF	AMR	BP4 moderate (-3)	MutPred2	Disease Genes	37	0.000229179	0.000778948	0.000926581	3.01E-05	4.48E-05	0.001419884	2.24E-05	0.00279504
N variants	AMR	BP4 moderate (-2)	MutPred2	Disease Genes	17903	35	35.03705231	7.637766113	0.24819405	30	40	14	63
GERP++	AMR	BP4 moderate (-2)	MutPred2	Disease Genes	17903	1.615242424	1.58936857	0.669763625	0.021764393	1.15784	2.091276596	-1.237857143	3.76969697
PhyloP Primate	AMR	BP4 moderate (-2)	MutPred2	Disease Genes	17903	0.596	0.18894409	0.688541608	0.022374596	-0.176	0.665	-6.87	0.756
AAF	AMR	BP4 moderate (-2)	MutPred2	Disease Genes	17903	0.00105777	0.001086383	0.000329177	1.07E-05	0.000851125	0.001283363	0.000267592	0.002578011
N variants	AMR	BP4 supporting (-1)	MutPred2	Disease Genes	11029	21	21.29212649	5.279082177	0.171547121	18	25	7	37
GERP++	AMR	BP4 supporting (-1)	MutPred2	Disease Genes	11029	3.606045455	3.568869972	0.554714827	0.01802581	3.255719333	3.932857143	1.0735	5.123333333
PhyloP Primate	AMR	BP4 supporting (-1)	MutPred2	Disease Genes	11029	0.599	0.458021444	0.431070179	0.014007899	0.549	0.676	-5.044	0.756
AAF	AMR	BP4 supporting (-1)	MutPred2	Disease Genes	11029	0.000969989	0.001006118	0.000373686	1.21E-05	0.000741265	0.001206293	0.000107924	0.002762955
N variants	AMR	Indeterminate	MutPred2	Disease Genes	11682	22	22.19290218	5.43454246	0.176598901	19	26	8	38
GERP++	AMR	Indeterminate	MutPred2	Disease Genes	11682	4.438076923	4.394538771	0.398624897	0.012953569	4.161578947	4.688148148	2.316	5.408181818
PhyloP Primate	AMR	Indeterminate	MutPred2	Disease Genes	11682	0.618	0.548866667	0.314933839	0.010233975	0.598	0.676	-3.222	0.756
AAF	AMR	Indeterminate	MutPred2	Disease Genes	11682	0.000970592	0.000999182	0.000352829	1.15E-05	0.000749786	0.00123868	0.000200429	0.002684613
N variants	AMR	PP3 supporting (+1)	MutPred2	Disease Genes	2402	5	5.235685072	2.08920827	0.067890147	4	7	1	11
GERP++	AMR	PP3 supporting (+1)	MutPred2	Disease Genes	2402	4.926666667	4.785683526	0.675869338	0.021962802	4.526	5.21	-1.91	6.07
PhyloP Primate	AMR	PP3 supporting (+1)	MutPred2	Disease Genes	2402	0.651	0.59422137	0.245502924	0.007977773	0.599	0.676	-2.998	0.756
AAF	AMR	PP3 supporting (+1)	MutPred2	Disease Genes	2402	0.000808722	0.001003059	0.000792257	2.57E-05	0.000427107	0.001424705	2.24E-05	0.00836277
N variants	AMR	PP3 moderate (+2)	MutPred2	Disease Genes	1487	3	3.676186476	1.793468516	0.058279896	2	5	1	10
GERP++	AMR	PP3 moderate (+2)	MutPred2	Disease Genes	1487	5	4.830625969	0.797922566	0.025928999	4.58	5.325	-2.84	6.17
PhyloP Primate	AMR	PP3 moderate (+2)	MutPred2	Disease Genes	1487	0.661	0.599047459	0.239203227	0.00777306	0.599	0.676	-2.241	0.756
AAF	AMR	PP3 moderate (+2)	MutPred2	Disease Genes	1487	0.000699853	0.000850674	0.000764288	2.48E-05	0.000274442	0.001173932	2.24E-05	0.00800465
N variants	AMR	PP3 moderate (+3)	MutPred2	Disease Genes	692	2	2.18147448	1.120530394	0.036412345	1	3	1	6
GERP++	AMR	PP3 moderate (+3)	MutPred2	Disease Genes	692	5.216	5.000752444	0.904016946	0.029376604	4.77	5.516666667	-5.06	6.17
PhyloP Primate	AMR	PP3 moderate (+3)	MutPred2	Disease Genes	692	0.665	0.606907372	0.275273623	0.008945191	0.599	0.676	-1.893	0.756
AAF	AMR	PP3 moderate (+3)	MutPred2	Disease Genes	692	0.000458465	0.000993027	0.001319868	4.29E-05	0.000122993	0.001351811	2.24E-05	0.00796029
N variants	AMR	PP3 strong (+4)	MutPred2	Disease Genes	445	2	1.79876161	1.008367327	0.032767535	1	2	1	6
GERP++	AMR	PP3 strong (+4)	MutPred2	Disease Genes	445	5.15	4.970793157	0.986435528	0.032054848	4.715	5.49	-4.12	6.17
PhyloP Primate	AMR	PP3 strong (+4)	MutPred2	Disease Genes	445	0.665	0.61906192	0.191254932	0.00621495	0.599	0.676	-0.985	0.756
AAF	AMR	PP3 strong (+4)	MutPred2	Disease Genes	445	0.000293472	0.000674617	0.000919864	2.99E-05	4.48E-05	0.000972889	2.24E-05	0.00541121
N variants	AMR	All missense	REVEL	Disease Genes	47990	90	89.65305775	15.63053125	0.507924018	78	100	46	142
GERP++	AMR	All missense	REVEL	Disease Genes	47990	2.902089474	2.898874427	0.397499092	0.012916985	2.660261062	3.1981625	1.326957746	4.011888889
PhyloP Primate	AMR	All missense	REVEL	Disease Genes	47990	0.599	0.346606966	0.605170837	0.01966541	0.333	0.675	-6.87	0.756
AAF	AMR	All missense	REVEL	Disease Genes	47990	0.001018671	0.001032221	0.000233015	7.57E-06	0.000865395	0.00117431	0.000376504	0.001898661
N variants	AMR	BP4 strong (-4)	REVEL	Disease Genes	39647	74	74.3426224	13.47335442	0.43782519	64	83	35	115
GERP++	AMR	BP4 strong (-4)	REVEL	Disease Genes	39647	2.943877909	2.917185502	0.431163536	0.014010932	2.659112676	3.211942857	1.268232673	4.031506667
PhyloP Primate	AMR	BP4 strong (-4)	REVEL	Disease Genes	39647	0.599	0.351721137	0.605116291	0.019663637	0.434	0.676	-6.87	0.756
AAF	AMR	BP4 strong (-4)	REVEL	Disease Genes	39647	0.001019204	0.001036821	0.000242276	7.87E-06	0.000873033	0.001191113	0.000289048	0.00187732
N variants	AMR	BP4 moderate (-3)	REVEL	Disease Genes	1056	3	3.066810345	1.58117557	0.051381302	2	4	1	10
GERP++	AMR	BP4 moderate (-3)	REVEL	Disease Genes	1056	-1.886	-2.043165687	2.331893777	0.075776366	-3.543125	-0.413416667	-10.7	3.6
PhyloP Primate	AMR	BP4 moderate (-3)	REVEL	Disease Genes	1056	-0.227	-0.507044181	1.001072323	0.03253048	-0.895	-0.053	-5.643	0.756
AAF	AMR	BP4 moderate (-3)	REVEL	Disease Genes	1056	0.000735765	0.000955391	0.000897711	2.92E-05	0.000313031	0.00135571	2.24E-05	0.00623882
N variants	AMR	BP4 moderate (-2)	REVEL	Disease Genes	13007	25	25.60304675	6.038214005	0.19621559	21	30	9	44
GERP++	AMR	BP4 moderate (-2)	REVEL	Disease Genes	13007	2.580103448	2.5199573	0.686120362	0.022295916	2.108275862	2.983	-0.458636364	4.421772727
PhyloP Primate	AMR	BP4 moderate (-2)	REVEL	Disease Genes	13007	0.599	0.315651331	0.62108124	0.020182428	-0.108	0.672	-6.87	0.756
AAF	AMR	BP4 moderate (-2)	REVEL	Disease Genes	13007	0.001051161	0.001069251	0.00035163	1.14E-05	0.000818816	0.001277518	0.000109016	0.002489909
N variants	AMR	BP4 supporting (-1)	REVEL	Disease Genes	6702	13	13.27444711	4.123751429	0.134003916	10	16	2	25
GERP++	AMR	BP4 supporting (-1)	REVEL	Disease Genes	6702	3.46495	3.336356072	0.902125974	0.029315155	2.857	3.954166667	-0.655	5.5075
PhyloP Primate	AMR	BP4 supporting (-1)	REVEL	Disease Genes	6702	0.599	0.407190159	0.523603898	0.01701484	0.547	0.676	-4.996	0.756
AAF	AMR	BP4 supporting (-1)	REVEL	Disease Genes	6702	0.000936619	0.000987087	0.000455982	1.48E-05	0.000659008	0.001237989	7.47E-05	0.003528224
N variants	AMR	Indeterminate	REVEL	Disease Genes	10040	19	19.19859247	4.946323705	0.160733923	16	22	4	36
GERP++	AMR	Indeterminate	REVEL	Disease Genes	10040	4.207857143	4.134254509	0.56412877	0.018331722	3.810416667	4.539	1.525555556	5.4275
PhyloP Primate	AMR	Indeterminate	REVEL	Disease Genes	10040	0.618	0.512162635	0.393508848	0.012787319	0.596	0.676	-5.044	0.756
AAF	AMR	Indeterminate	REVEL	Disease Genes	10040	0.000971217	0.000994649	0.000368668	1.20E-05	0.000719523	0.001230068	0.000175349	0.002446959
N variants	AMR	PP3 supporting (+1)	REVEL	Disease Genes	1931	4	4.348690439	1.878380544	0.061039166	3	6	1	11
GERP++	AMR	PP3 supporting (+1)	REVEL	Disease Genes	1931	4.823333333	4.734454494	0.668143346	0.021711741	4.4325	5.19	-4.62	6.17
PhyloP Primate	AMR	PP3 supporting (+1)	REVEL	Disease Genes	1931	0.652	0.581840328	0.254440688	0.008268211	0.599	0.676	-1.498	0.756
AAF	AMR	PP3 supporting (+1)	REVEL	Disease Genes	1931	0.000715559	0.000900138	0.000765919	2.49E-05	0.000357794	0.001189742	2.24E-05	0.00827407
N variants	AMR	PP3 moderate (+2)	REVEL	Disease Genes	1235	3	3.234170854	1.59512776	0.051834687	2	4	1	9
GERP++	AMR	PP3 moderate (+2)	REVEL	Disease Genes	1235	4.993333333	4.904081307	0.59188079	0.019233541	4.67	5.2925	0.0884	6.17
PhyloP Primate	AMR	PP3 moderate (+2)	REVEL	Disease Genes	1235	0.662	0.609561307	0.179668809	0.005838452	0.599	0.676	-1.001	0.756
AAF	AMR	PP3 moderate (+2)	REVEL	Disease Genes	1235	0.000720165	0.000956022	0.000956765	3.11E-05	0.000253495	0.001307679	2.24E-05	0.00752168
N variants	AMR	PP3 moderate (+3)	REVEL	Disease Genes	507	2	1.846254928	0.954912387	0.031030483	1	2	1	5
GERP++	AMR	PP3 moderate (+3)	REVEL	Disease Genes	507	5.105	5.043837057	0.589957967	0.019171058	4.76	5.465	2.11	6.17
PhyloP Primate	AMR	PP3 moderate (+3)	REVEL	Disease Genes	507	0.665	0.620189225	0.149945107	0.004872561	0.599	0.676	-0.314	0.756
AAF	AMR	PP3 moderate (+3)	REVEL	Disease Genes	507	0.000380313	0.000948653	0.001393025	4.53E-05	8.95E-05	0.00125218	2.24E-05	0.00813917
N variants	AMR	PP3 strong (+4)	REVEL	Disease Genes	365	1	1.500934579	0.681139072	0.022134046	1	2	1	4
GERP++	AMR	PP3 strong (+4)	REVEL	Disease Genes	365	5.18	5.101775701	0.555877005	0.018063576	4.8525	5.48	1.525	6.17
PhyloP Primate	AMR	PP3 strong (+4)	REVEL	Disease Genes	365	0.663	0.643437383	0.083680479	0.00271925	0.599	0.676	-0.242	0.756
AAF	AMR	PP3 strong (+4)	REVEL	Disease Genes	365	0.000207269	0.000875619	0.001491626	4.85E-05	4.47E-05	0.001011851	2.24E-05	0.00889903
N variants	AMR	All missense	VEST4	Disease Genes	47990	90	89.65305775	15.63053125	0.507924018	78	100	46	142
GERP++	AMR	All missense	VEST4	Disease Genes	47990	2.902089474	2.898874427	0.397499092	0.012916985	2.660261062	3.1981625	1.326957746	4.011888889
PhyloP Primate	AMR	All missense	VEST4	Disease Genes	47990	0.599	0.346606966	0.605170837	0.01966541	0.333	0.675	-6.87	0.756
AAF	AMR	All missense	VEST4	Disease Genes	47990	0.001018671	0.001032221	0.000233015	7.57E-06	0.000865395	0.00117431	0.000376504	0.001898661
N variants	AMR	BP4 moderate (-3)	VEST4	Disease Genes	3610	8	8.107126295	3.24053165	0.105303129	6	10	1	23
GERP++	AMR	BP4 moderate (-3)	VEST4	Disease Genes	3610	-1.1304375	-1.175295058	1.685524487	0.054772186	-2.13	-0.155166667	-8.786666667	5.57
PhyloP Primate	AMR	BP4 moderate (-3)	VEST4	Disease Genes	3610	-0.16	-0.257240068	0.957482583	0.031114003	-0.748	0.599	-6.142	0.756
AAF	AMR	BP4 moderate (-3)	VEST4	Disease Genes	3610	0.000988417	0.001126552	0.000654189	2.13E-05	0.000656109	0.001536387	2.24E-05	0.003972738
N variants	AMR	BP4 moderate (-2)	VEST4	Disease Genes	15473	30	30.32910693	7.042057856	0.228836133	25	35	8	56
GERP++	AMR	BP4 moderate (-2)	VEST4	Disease Genes	15473	1.829615385	1.801086781	0.659790285	0.021440303	1.3815	2.290962963	-1.017772727	3.723928571
PhyloP Primate	AMR	BP4 moderate (-2)	VEST4	Disease Genes	15473	0.596	0.210222181	0.678596334	0.022051418	-0.169	0.665	-6.87	0.756
AAF	AMR	BP4 moderate (-2)	VEST4	Disease Genes	15473	0.00106897	0.001089769	0.000351223	1.14E-05	0.000830958	0.001322139	0.000221906	0.002461876
N variants	AMR	BP4 supporting (-1)	VEST4	Disease Genes	6732	13	13.42859607	3.818069175	0.124070577	11	16	2	29
GERP++	AMR	BP4 supporting (-1)	VEST4	Disease Genes	6732	3.761875	3.715289541	0.628953249	0.020438234	3.350066667	4.184	0.363375	5.203636364
PhyloP Primate	AMR	BP4 supporting (-1)	VEST4	Disease Genes	6732	0.599	0.465207054	0.426082865	0.013845833	0.549	0.676	-3.85	0.756
AAF	AMR	BP4 supporting (-1)	VEST4	Disease Genes	6732	0.00099793	0.001041105	0.000463411	1.51E-05	0.000721794	0.00132309	8.63E-05	0.003735683
N variants	AMR	Indeterminate	VEST4	Disease Genes	10592	20	20.10636864	4.962360646	0.161255054	17	23	6	36
GERP++	AMR	Indeterminate	VEST4	Disease Genes	10592	4.486190476	4.449750712	0.382773663	0.012438473	4.231666667	4.723461538	2.442928571	5.366666667
PhyloP Primate	AMR	Indeterminate	VEST4	Disease Genes	10592	0.618	0.559912558	0.280492199	0.009114772	0.599	0.676	-3.222	0.756
AAF	AMR	Indeterminate	VEST4	Disease Genes	10592	0.000961818	0.000993555	0.000371992	1.21E-05	0.000728472	0.001236063	0.000126728	0.002692721
N variants	AMR	PP3 supporting (+1)	VEST4	Disease Genes	2924	6	6.218510064	2.56711121	0.083419906	4	8	1	18
GERP++	AMR	PP3 supporting (+1)	VEST4	Disease Genes	2924	4.907142857	4.766943847	0.654445868	0.021266633	4.519444444	5.204	-4.38	6.06
PhyloP Primate	AMR	PP3 supporting (+1)	VEST4	Disease Genes	2924	0.65	0.589459846	0.255433998	0.00830049	0.599	0.676	-2.488	0.756
AAF	AMR	PP3 supporting (+1)	VEST4	Disease Genes	2924	0.000815899	0.000957195	0.000695638	2.26E-05	0.000446471	0.001281447	2.24E-05	0.00615533
N variants	AMR	PP3 moderate (+2)	VEST4	Disease Genes	1134	3	2.991374663	1.402313929	0.04556908	2	4	1	7
GERP++	AMR	PP3 moderate (+2)	VEST4	Disease Genes	1134	5.035	4.866908356	1.003416245	0.032606647	4.6275	5.3925	-10.9	6.17
PhyloP Primate	AMR	PP3 moderate (+2)	VEST4	Disease Genes	1134	0.663	0.598651752	0.221545268	0.007199254	0.599	0.676	-2.241	0.756
AAF	AMR	PP3 moderate (+2)	VEST4	Disease Genes	1134	0.000667039	0.000850615	0.000854505	2.78E-05	0.000201388	0.001158729	2.24E-05	0.00796029
N variants	AMR	PP3 moderate (+3)	VEST4	Disease Genes	1356	3	3.348892032	1.588849693	0.051630678	2	4	1	8
GERP++	AMR	PP3 moderate (+3)	VEST4	Disease Genes	1356	5.135	4.937016973	0.836259199	0.027174773	4.736666667	5.412	-1.33	6.17
PhyloP Primate	AMR	PP3 moderate (+3)	VEST4	Disease Genes	1356	0.665	0.601599717	0.256111642	0.00832251	0.599	0.676	-1.893	0.756
AAF	AMR	PP3 moderate (+3)	VEST4	Disease Genes	1356	0.000598115	0.00080035	0.000788137	2.56E-05	0.000214191	0.001113933	2.24E-05	0.0068196
N variants	AMR	PP3 strong (+4)	VEST4	Disease Genes	486	2	1.83537415	0.985646493	0.032029207	1	2	1	5
GERP++	AMR	PP3 strong (+4)	VEST4	Disease Genes	486	5.283333333	5.043471837	0.992464355	0.032250758	4.84875	5.516666667	-8.14	6.17
PhyloP Primate	AMR	PP3 strong (+4)	VEST4	Disease Genes	486	0.661	0.620669388	0.190918419	0.006204015	0.599	0.676	-2.896	0.756
AAF	AMR	PP3 strong (+4)	VEST4	Disease Genes	486	0.000402595	0.000789128	0.000940623	3.06E-05	6.71E-05	0.00125131	2.24E-05	0.00474018
N variants	AMR	All missense	ESM1b	Disease Genes	47990	90	89.65305775	15.63053125	0.507924018	78	100	46	142
GERP++	AMR	All missense	ESM1b	Disease Genes	47990	2.902089474	2.898874427	0.397499092	0.012916985	2.660261062	3.1981625	1.326957746	4.011888889
PhyloP Primate	AMR	All missense	ESM1b	Disease Genes	47990	0.599	0.346606966	0.605170837	0.01966541	0.333	0.675	-6.87	0.756
AAF	AMR	All missense	ESM1b	Disease Genes	47990	0.001018671	0.001032221	0.000233015	7.57E-06	0.000865395	0.00117431	0.000376504	0.001898661
N variants	AMR	BP4 moderate (-2)	ESM1b	Disease Genes	5204	11	10.85055958	3.493350303	0.113518632	8	13	2	22
GERP++	AMR	BP4 moderate (-2)	ESM1b	Disease Genes	5204	1.416554545	1.37366952	1.368203028	0.044460624	0.471272727	2.3425	-4.72	5.765
PhyloP Primate	AMR	BP4 moderate (-2)	ESM1b	Disease Genes	5204	0.599	0.176305135	0.759312556	0.024674343	-0.173	0.665	-5.086	0.756
AAF	AMR	BP4 moderate (-2)	ESM1b	Disease Genes	5204	0.001019397	0.001075642	0.000537627	1.75E-05	0.000688602	0.00139318	3.35E-05	0.004412135
N variants	AMR	BP4 supporting (-1)	ESM1b	Disease Genes	17242	33	33.20172004	7.32973301	0.238184319	28	38	15	60
GERP++	AMR	BP4 supporting (-1)	ESM1b	Disease Genes	17242	2.398931034	2.348679615	0.628859335	0.020435183	1.965954545	2.781666667	-0.167730769	4.197086957
PhyloP Primate	AMR	BP4 supporting (-1)	ESM1b	Disease Genes	17242	0.599	0.264533514	0.668673957	0.021728984	-0.123	0.665	-6.87	0.756
AAF	AMR	BP4 supporting (-1)	ESM1b	Disease Genes	17242	0.001037969	0.00105889	0.000314895	1.02E-05	0.000839226	0.001253651	0.000268133	0.002244037
N variants	AMR	Indeterminate	ESM1b	Disease Genes	13242	25	25.313918	5.866213766	0.190626334	21	30	9	42
GERP++	AMR	Indeterminate	ESM1b	Disease Genes	13242	3.838107143	3.784296353	0.530087046	0.017225514	3.481071429	4.170416667	1.17975	5.267
PhyloP Primate	AMR	Indeterminate	ESM1b	Disease Genes	13242	0.599	0.463800716	0.473269826	0.015379203	0.5515	0.676	-6.142	0.756
AAF	AMR	Indeterminate	ESM1b	Disease Genes	13242	0.000995565	0.001020833	0.000337898	1.10E-05	0.000775891	0.00122912	0.000165221	0.002264267
N variants	AMR	PP3 supporting (+1)	ESM1b	Disease Genes	2209	5	4.899579243	2.096443555	0.068125262	3	6	1	12
GERP++	AMR	PP3 supporting (+1)	ESM1b	Disease Genes	2209	4.7075	4.516657039	0.818310537	0.026591519	4.205	5.04125	-1.37	6.08
PhyloP Primate	AMR	PP3 supporting (+1)	ESM1b	Disease Genes	2209	0.618	0.559967461	0.294173075	0.00955934	0.598	0.676	-2.896	0.756
AAF	AMR	PP3 supporting (+1)	ESM1b	Disease Genes	2209	0.000708027	0.000866442	0.000722573	2.35E-05	0.000346623	0.00120215	2.24E-05	0.00952551
N variants	AMR	PP3 moderate (+2)	ESM1b	Disease Genes	1434	3	3.541941151	1.722543158	0.055975131	2	4	1	10
GERP++	AMR	PP3 moderate (+2)	ESM1b	Disease Genes	1434	4.78	4.579677944	0.888720047	0.028879521	4.218333333	5.146666667	-4.95	6.11
PhyloP Primate	AMR	PP3 moderate (+2)	ESM1b	Disease Genes	1434	0.618	0.560975845	0.315029536	0.010237084	0.599	0.676	-3.222	0.756
AAF	AMR	PP3 moderate (+2)	ESM1b	Disease Genes	1434	0.00063464	0.000912748	0.000934	3.04E-05	0.00023423	0.001260618	2.24E-05	0.00872015
N variants	AMR	PP3 moderate (+3)	ESM1b	Disease Genes	669	2	2.138033764	1.060689837	0.034467788	1	3	1	5
GERP++	AMR	PP3 moderate (+3)	ESM1b	Disease Genes	669	4.83	4.686233366	1.027309486	0.033383073	4.3525	5.33	-4.49	6.17
PhyloP Primate	AMR	PP3 moderate (+3)	ESM1b	Disease Genes	669	0.659	0.609272095	0.21193827	0.006887068	0.599	0.676	-1.505	0.756
AAF	AMR	PP3 moderate (+3)	ESM1b	Disease Genes	669	0.000424904	0.000807927	0.001088142	3.54E-05	8.96E-05	0.00099709	2.24E-05	0.00948037
N variants	AMR	All missense	VARITY_R_LOO	Disease Genes	47990	90	89.65305775	15.63053125	0.507924018	78	100	46	142
GERP++	AMR	All missense	VARITY_R_LOO	Disease Genes	47990	2.902089474	2.898874427	0.397499092	0.012916985	2.660261062	3.1981625	1.326957746	4.011888889
PhyloP Primate	AMR	All missense	VARITY_R_LOO	Disease Genes	47990	0.599	0.346606966	0.605170837	0.01966541	0.333	0.675	-6.87	0.756
AAF	AMR	All missense	VARITY_R_LOO	Disease Genes	47990	0.001018671	0.001032221	0.000233015	7.57E-06	0.000865395	0.00117431	0.000376504	0.001898661
N variants	AMR	BP4 strong (-4)	VARITY_R_LOO	Disease Genes	38046	71	71.43220663	13.00316584	0.422546114	62	80	37	113
GERP++	AMR	BP4 strong (-4)	VARITY_R_LOO	Disease Genes	38046	2.949179104	2.916211942	0.442330461	0.014373809	2.644779412	3.217238961	0.899877193	4.215522388
PhyloP Primate	AMR	BP4 strong (-4)	VARITY_R_LOO	Disease Genes	38046	0.599	0.350625358	0.608620913	0.019777522	0.435	0.676	-6.87	0.756
AAF	AMR	BP4 strong (-4)	VARITY_R_LOO	Disease Genes	38046	0.001034871	0.001042513	0.0002462	8.00E-06	0.00086633	0.001193334	0.000438904	0.002013374
N variants	AMR	BP4 moderate (-3)	VARITY_R_LOO	Disease Genes	4357	9	9.391953277	3.392471911	0.110240525	7	11	1	22
GERP++	AMR	BP4 moderate (-3)	VARITY_R_LOO	Disease Genes	4357	-1.018333333	-1.031224843	1.477316856	0.048006347	-2.0116375	0.0255	-8.786666667	4.106666667
PhyloP Primate	AMR	BP4 moderate (-3)	VARITY_R_LOO	Disease Genes	4357	-0.181	-0.355875406	0.970863414	0.031548822	-0.813	0.587	-6.87	0.756
AAF	AMR	BP4 moderate (-3)	VARITY_R_LOO	Disease Genes	4357	0.000936285	0.001062188	0.00058198	1.89E-05	0.000661007	0.001374787	2.24E-05	0.004018361
N variants	AMR	BP4 moderate (-2)	VARITY_R_LOO	Disease Genes	6413	13	13.36047321	3.91941664	0.127363927	11	16	3	26
GERP++	AMR	BP4 moderate (-2)	VARITY_R_LOO	Disease Genes	6413	2.751666667	2.656540902	0.853910373	0.027748359	2.163846154	3.231571429	-2.426666667	4.892
PhyloP Primate	AMR	BP4 moderate (-2)	VARITY_R_LOO	Disease Genes	6413	0.599	0.369193807	0.532998471	0.017320123	0.354	0.672	-5.501	0.756
AAF	AMR	BP4 moderate (-2)	VARITY_R_LOO	Disease Genes	6413	0.001065285	0.001119147	0.000490419	1.59E-05	0.000758675	0.001416298	6.71E-05	0.003252658
N variants	AMR	BP4 supporting (-1)	VARITY_R_LOO	Disease Genes	8152	16	16.07768029	4.321872871	0.140441998	13	19	1	29
GERP++	AMR	BP4 supporting (-1)	VARITY_R_LOO	Disease Genes	8152	3.800454545	3.726451258	0.645909787	0.020989248	3.321909091	4.198125	1.3805	5.565
PhyloP Primate	AMR	BP4 supporting (-1)	VARITY_R_LOO	Disease Genes	8152	0.599	0.496497682	0.388284984	0.012617567	0.58	0.676	-5	0.756
AAF	AMR	BP4 supporting (-1)	VARITY_R_LOO	Disease Genes	8152	0.000989191	0.00103364	0.000430623	1.40E-05	0.000727563	0.00130261	8.86E-05	0.002926322
N variants	AMR	Indeterminate	VARITY_R_LOO	Disease Genes	9311	18	17.91852323	4.694944613	0.1525652	15	21	5	36
GERP++	AMR	Indeterminate	VARITY_R_LOO	Disease Genes	9311	4.48668	4.420391447	0.448902021	0.014587356	4.17535625	4.736666667	1.808	5.375625
PhyloP Primate	AMR	Indeterminate	VARITY_R_LOO	Disease Genes	9311	0.618	0.56171324	0.294082223	0.009556388	0.597	0.676	-3.222	0.756
AAF	AMR	Indeterminate	VARITY_R_LOO	Disease Genes	9311	0.00098556	0.001023821	0.000396945	1.29E-05	0.000733222	0.001261587	0.000144889	0.002745496
N variants	AMR	PP3 supporting (+1)	VARITY_R_LOO	Disease Genes	2464	5	5.264112903	2.13374402	0.069337364	4	7	1	14
GERP++	AMR	PP3 supporting (+1)	VARITY_R_LOO	Disease Genes	2464	4.8575	4.659138506	0.79115786	0.025709176	4.375	5.186	-3.13	6.02
PhyloP Primate	AMR	PP3 supporting (+1)	VARITY_R_LOO	Disease Genes	2464	0.66	0.570971522	0.2966369	0.009639404	0.599	0.676	-1.816	0.756
AAF	AMR	PP3 supporting (+1)	VARITY_R_LOO	Disease Genes	2464	0.000693208	0.000815332	0.000623984	2.03E-05	0.000360583	0.001110057	2.24E-05	0.00605939
N variants	AMR	PP3 moderate (+2)	VARITY_R_LOO	Disease Genes	1099	3	2.93960114	1.503624985	0.048861247	2	4	1	8
GERP++	AMR	PP3 moderate (+2)	VARITY_R_LOO	Disease Genes	1099	4.906666667	4.738021915	0.850769638	0.027646298	4.4425	5.235	-2.75	6.17
PhyloP Primate	AMR	PP3 moderate (+2)	VARITY_R_LOO	Disease Genes	1099	0.661	0.598197151	0.2215172	0.007198342	0.599	0.676	-1.893	0.756
AAF	AMR	PP3 moderate (+2)	VARITY_R_LOO	Disease Genes	1099	0.00071351	0.001024545	0.00113569	3.69E-05	0.000234842	0.001345651	2.24E-05	0.00952551
N variants	AMR	PP3 moderate (+3)	VARITY_R_LOO	Disease Genes	723	2	2.429765886	1.299855265	0.042239621	1	3	1	8
GERP++	AMR	PP3 moderate (+3)	VARITY_R_LOO	Disease Genes	723	5.131666667	4.912808361	0.992766578	0.032260579	4.7195	5.440833333	-9.2	6.17
PhyloP Primate	AMR	PP3 moderate (+3)	VARITY_R_LOO	Disease Genes	723	0.6545	0.609249164	0.175405781	0.005699922	0.599	0.676	-1.026	0.756
AAF	AMR	PP3 moderate (+3)	VARITY_R_LOO	Disease Genes	723	0.000633542	0.001094912	0.001351143	4.39E-05	0.000149072	0.001469474	2.24E-05	0.00796029
N variants	AMR	PP3 strong (+4)	VARITY_R_LOO	Disease Genes	284	1	1.416267943	0.677789782	0.022025208	1	2	1	4
GERP++	AMR	PP3 strong (+4)	VARITY_R_LOO	Disease Genes	284	5.0825	4.857155502	1.148842987	0.037332381	4.5525	5.4575	-5.71	6.17
PhyloP Primate	AMR	PP3 strong (+4)	VARITY_R_LOO	Disease Genes	284	0.665	0.619753589	0.180039681	0.005850504	0.599	0.676	-0.908	0.756
AAF	AMR	PP3 strong (+4)	VARITY_R_LOO	Disease Genes	284	0.000248096	0.000781749	0.001131569	3.68E-05	5.94E-05	0.001043436	2.24E-05	0.00469673
N variants	MID	All missense	AlphaMissense	All Genes	164200	343	318.5017091	87.93892433	2.288958771	236	387	108	489
GERP++	MID	All missense	AlphaMissense	All Genes	164200	2.406449351	2.377042382	0.293574458	0.007641438	2.168566993	2.592243445	1.463154808	3.168465196
PhyloP Primate	MID	All missense	AlphaMissense	All Genes	164200	0.599	0.265139889	0.690903021	0.017983487	-0.119	0.665	-12.057	0.756
AAF	MID	All missense	AlphaMissense	All Genes	164200	0.001763592	0.001831507	0.000335213	8.73E-06	0.001609153	0.002039729	0.000971712	0.002935539
N variants	MID	BP4 moderate (-3)	AlphaMissense	All Genes	16048	34	35.37112127	12.55514949	0.326797488	25	44	8	72
GERP++	MID	BP4 moderate (-3)	AlphaMissense	All Genes	16048	-0.209871957	-0.237376774	0.76523965	0.019918392	-0.71775	0.280267647	-3.278333333	2.4064
PhyloP Primate	MID	BP4 moderate (-3)	AlphaMissense	All Genes	16048	-0.119	-0.161335955	0.924228974	0.024056719	-0.677	0.615	-12.057	0.756
AAF	MID	BP4 moderate (-3)	AlphaMissense	All Genes	16048	0.001801512	0.001866256	0.000542262	1.41E-05	0.001501933	0.002143127	0.000495442	0.004058049
N variants	MID	BP4 moderate (-2)	AlphaMissense	All Genes	36922	78	77.77204052	24.64374998	0.64145119	58	96	21	140
GERP++	MID	BP4 moderate (-2)	AlphaMissense	All Genes	36922	1.607846903	1.603837088	0.440198393	0.011457906	1.296961165	1.895879221	-0.302051282	3.059697674
PhyloP Primate	MID	BP4 moderate (-2)	AlphaMissense	All Genes	36922	0.587	0.143890944	0.775504591	0.020185578	-0.182	0.665	-9.857	0.756
AAF	MID	BP4 moderate (-2)	AlphaMissense	All Genes	36922	0.001856034	0.00190488	0.000439907	1.15E-05	0.001602822	0.002187373	0.00069718	0.003469345
N variants	MID	BP4 supporting (-1)	AlphaMissense	All Genes	36251	76	73.28861052	21.70425062	0.564939078	56	89	21	124
GERP++	MID	BP4 supporting (-1)	AlphaMissense	All Genes	36251	2.664819403	2.661668529	0.402209784	0.010469102	2.392426471	2.944382353	1.186051282	4.022333333
PhyloP Primate	MID	BP4 supporting (-1)	AlphaMissense	All Genes	36251	0.599	0.323951916	0.616685724	0.016051688	-0.065	0.667	-7.826	0.756
AAF	MID	BP4 supporting (-1)	AlphaMissense	All Genes	36251	0.001793716	0.001857916	0.000426015	1.11E-05	0.001579298	0.002090694	0.000674964	0.003443338
N variants	MID	Indeterminate	AlphaMissense	All Genes	45910	89	83.26987357	23.18477709	0.603475643	64	101	23	131
GERP++	MID	Indeterminate	AlphaMissense	All Genes	45910	3.69961039	3.681266565	0.323048033	0.008408604	3.479299065	3.912601835	2.152335294	4.678763333
PhyloP Primate	MID	Indeterminate	AlphaMissense	All Genes	45910	0.599	0.470181749	0.447721305	0.01165372	0.549	0.676	-9.448	0.756
AAF	MID	Indeterminate	AlphaMissense	All Genes	45910	0.001720501	0.001763364	0.000380399	9.90E-06	0.001505409	0.001989797	0.000642893	0.003345396
N variants	MID	PP3 supporting (+1)	AlphaMissense	All Genes	3944	7	7.385796781	3.24206876	0.084387679	5	10	1	17
GERP++	MID	PP3 supporting (+1)	AlphaMissense	All Genes	3944	4.486	4.335373738	0.798592273	0.020786527	3.9725	4.885	-2.65	6.06
PhyloP Primate	MID	PP3 supporting (+1)	AlphaMissense	All Genes	3944	0.618	0.549436172	0.356670389	0.009283759	0.596	0.676	-4.348	0.756
AAF	MID	PP3 supporting (+1)	AlphaMissense	All Genes	3944	0.001352385	0.001580847	0.001004251	2.61E-05	0.000877661	0.002087674	0.00017337	0.00988897
N variants	MID	PP3 moderate (+2)	AlphaMissense	All Genes	2822	5	5.551639916	2.625915253	0.068349844	4	7	1	14
GERP++	MID	PP3 moderate (+2)	AlphaMissense	All Genes	2822	4.592	4.416843299	0.892296124	0.02322554	4.041625	4.982125	-9.2	6.17
PhyloP Primate	MID	PP3 moderate (+2)	AlphaMissense	All Genes	2822	0.642	0.559294487	0.314091124	0.008175465	0.597	0.676	-3.048	0.756
AAF	MID	PP3 moderate (+2)	AlphaMissense	All Genes	2822	0.001387415	0.001638347	0.001185641	3.09E-05	0.00074895	0.002258247	0.00017337	0.009195
N variants	MID	PP3 moderate (+3)	AlphaMissense	All Genes	1086	2	2.492714517	1.236405918	0.032182361	2	3	1	6
GERP++	MID	PP3 moderate (+3)	AlphaMissense	All Genes	1086	4.896666667	4.552429119	1.32885487	0.034588711	4.251666667	5.31	-10.5	6.17
PhyloP Primate	MID	PP3 moderate (+3)	AlphaMissense	All Genes	1086	0.618	0.556332434	0.316373248	0.008234867	0.593	0.676	-2.93	0.756
AAF	MID	PP3 moderate (+3)	AlphaMissense	All Genes	1086	0.000563513	0.001052717	0.001198931	3.12E-05	0.000260056	0.001356907	0.00017337	0.00955193
N variants	MID	PP3 strong (+4)	AlphaMissense	All Genes	834	2	2.267142857	1.285006897	0.033447394	1	3	1	8
GERP++	MID	PP3 strong (+4)	AlphaMissense	All Genes	834	4.95	4.553271891	1.532190297	0.03988132	4.224	5.4475	-9.52	6.17
PhyloP Primate	MID	PP3 strong (+4)	AlphaMissense	All Genes	834	0.665	0.573408571	0.32149163	0.008368093	0.599	0.676	-1.835	0.756
AAF	MID	PP3 strong (+4)	AlphaMissense	All Genes	834	0.00069463	0.00123997	0.001398419	3.64E-05	0.000260176	0.00173725	0.00017337	0.00763624
N variants	MID	All missense	BayesDel_noAF	All Genes	164200	343	318.5017091	87.93892433	2.288958771	236	387	108	489
GERP++	MID	All missense	BayesDel_noAF	All Genes	164200	2.406449351	2.377042382	0.293574458	0.007641438	2.168566993	2.592243445	1.463154808	3.168465196
PhyloP Primate	MID	All missense	BayesDel_noAF	All Genes	164200	0.599	0.265139889	0.690903021	0.017983487	-0.119	0.665	-12.057	0.756
AAF	MID	All missense	BayesDel_noAF	All Genes	164200	0.001763592	0.001831507	0.000335213	8.73E-06	0.001609153	0.002039729	0.000971712	0.002935539
N variants	MID	BP4 moderate (-3)	BayesDel_noAF	All Genes	49451	105	107.7801125	36.32010528	0.945374579	78	133	33	210
GERP++	MID	BP4 moderate (-3)	BayesDel_noAF	All Genes	49451	-0.055916327	-0.048228723	0.399379657	0.010395437	-0.308191071	0.215207407	-1.501511628	1.316564789
PhyloP Primate	MID	BP4 moderate (-3)	BayesDel_noAF	All Genes	49451	-0.106	-0.097355917	0.893942151	0.023268385	-0.369	0.599	-12.057	0.756
AAF	MID	BP4 moderate (-3)	BayesDel_noAF	All Genes	49451	0.001831411	0.001894077	0.000426068	1.11E-05	0.001590582	0.002149005	0.000703145	0.003571642
N variants	MID	BP4 moderate (-2)	BayesDel_noAF	All Genes	36509	76	73.3971542	21.73450642	0.565726605	55	90	15	125
GERP++	MID	BP4 moderate (-2)	BayesDel_noAF	All Genes	36509	2.612614667	2.603932269	0.35628816	0.00927381	2.358684211	2.833989333	1.147866667	3.698833333
PhyloP Primate	MID	BP4 moderate (-2)	BayesDel_noAF	All Genes	36509	0.599	0.324310883	0.577854385	0.015040949	-0.106	0.665	-6.394	0.756
AAF	MID	BP4 moderate (-2)	BayesDel_noAF	All Genes	36509	0.001812382	0.001853885	0.000438005	1.14E-05	0.001553132	0.002108933	0.000678315	0.0035834
N variants	MID	BP4 supporting (-1)	BayesDel_noAF	All Genes	32679	67	63.04242678	18.06343457	0.470172422	48	77	13	100
GERP++	MID	BP4 supporting (-1)	BayesDel_noAF	All Genes	32679	3.594757143	3.579083814	0.312386635	0.008131099	3.381864865	3.783086957	2.124692308	4.602666667
PhyloP Primate	MID	BP4 supporting (-1)	BayesDel_noAF	All Genes	32679	0.599	0.445761861	0.461390546	0.012009516	0.545	0.676	-6.972	0.756
AAF	MID	BP4 supporting (-1)	BayesDel_noAF	All Genes	32679	0.001803525	0.001851198	0.000415366	1.08E-05	0.001567759	0.002105096	0.000606731	0.003801789
N variants	MID	Indeterminate	BayesDel_noAF	All Genes	30272	56	53.75028811	15.58979881	0.405786255	42	66	11	93
GERP++	MID	Indeterminate	BayesDel_noAF	All Genes	30272	4.463844828	4.448413673	0.253727889	0.006604273	4.299833333	4.625538462	2.888823529	5.191333333
PhyloP Primate	MID	Indeterminate	BayesDel_noAF	All Genes	30272	0.618	0.556219777	0.290255614	0.007555052	0.596	0.676	-4.2	0.756
AAF	MID	Indeterminate	BayesDel_noAF	All Genes	30272	0.001630412	0.001684294	0.000418475	1.09E-05	0.001383127	0.001936345	0.000533435	0.003515823
N variants	MID	PP3 supporting (+1)	BayesDel_noAF	All Genes	6726	12	12.3774513	4.564381718	0.118806111	9	16	1	28
GERP++	MID	PP3 supporting (+1)	BayesDel_noAF	All Genes	6726	4.950666667	4.872284924	0.426736216	0.0111075	4.678	5.156038961	1.3125	5.895
PhyloP Primate	MID	PP3 supporting (+1)	BayesDel_noAF	All Genes	6726	0.664	0.605889486	0.206970405	0.005387224	0.599	0.676	-2.93	0.756
AAF	MID	PP3 supporting (+1)	BayesDel_noAF	All Genes	6726	0.001669072	0.001796909	0.00079652	2.07E-05	0.001226609	0.002303836	0.00017337	0.006211468
N variants	MID	PP3 moderate (+2)	BayesDel_noAF	All Genes	3973	7	7.419323671	3.313438584	0.086245361	5	10	1	20
GERP++	MID	PP3 moderate (+2)	BayesDel_noAF	All Genes	3973	5.080833333	5.00427558	0.4579365	0.011919611	4.824285714	5.300909091	1.37	6.17
PhyloP Primate	MID	PP3 moderate (+2)	BayesDel_noAF	All Genes	3973	0.665	0.609127295	0.216366261	0.005631789	0.599	0.676	-3.909	0.756
AAF	MID	PP3 moderate (+2)	BayesDel_noAF	All Genes	3973	0.001435059	0.001613899	0.001010385	2.63E-05	0.000867152	0.002100002	0.00017337	0.00901526
N variants	MID	PP3 moderate (+3)	BayesDel_noAF	All Genes	1243	3	3.035430224	1.538243972	0.040038891	2	4	1	8
GERP++	MID	PP3 moderate (+3)	BayesDel_noAF	All Genes	1243	5.16	5.03481757	0.66573275	0.017328331	4.836	5.44	-0.994	6.17
PhyloP Primate	MID	PP3 moderate (+3)	BayesDel_noAF	All Genes	1243	0.662	0.618388286	0.167184931	0.00435165	0.599	0.676	-1.28	0.756
AAF	MID	PP3 moderate (+3)	BayesDel_noAF	All Genes	1243	0.001300671	0.001805743	0.001660666	4.32E-05	0.000529714	0.002603298	0.00017337	0.00953537
N variants	MID	PP3 strong (+4)	BayesDel_noAF	All Genes	880	2	2.354910714	1.21875278	0.031722868	1	3	1	6
GERP++	MID	PP3 strong (+4)	BayesDel_noAF	All Genes	880	5.0575	4.9417125	0.715128278	0.018614046	4.61425	5.405	-3.03	6.17
PhyloP Primate	MID	PP3 strong (+4)	BayesDel_noAF	All Genes	880	0.618	0.618597656	0.157220769	0.004092293	0.599	0.676	-0.902	0.756
AAF	MID	PP3 strong (+4)	BayesDel_noAF	All Genes	880	0.000953882	0.001609195	0.001698158	4.42E-05	0.000347072	0.002281787	0.00017337	0.00854492
N variants	MID	All missense	MutPred2	All Genes	164200	343	318.5017091	87.93892433	2.288958771	236	387	108	489
GERP++	MID	All missense	MutPred2	All Genes	164200	2.406449351	2.377042382	0.293574458	0.007641438	2.168566993	2.592243445	1.463154808	3.168465196
PhyloP Primate	MID	All missense	MutPred2	All Genes	164200	0.599	0.265139889	0.690903021	0.017983487	-0.119	0.665	-12.057	0.756
AAF	MID	All missense	MutPred2	All Genes	164200	0.001763592	0.001831507	0.000335213	8.73E-06	0.001609153	0.002039729	0.000971712	0.002935539
N variants	MID	BP4 strong (-4)	MutPred2	All Genes	163047	341	316.0605017	87.11011049	2.267385609	234	384	107	487
GERP++	MID	BP4 strong (-4)	MutPred2	All Genes	163047	2.421761983	2.388787894	0.291995373	0.007600336	2.181872013	2.601697444	1.463695884	3.168465196
PhyloP Primate	MID	BP4 strong (-4)	MutPred2	All Genes	163047	0.599	0.266575526	0.689600218	0.017949577	-0.119	0.665	-12.057	0.756
AAF	MID	BP4 strong (-4)	MutPred2	All Genes	163047	0.00176572	0.001831843	0.00033509	8.72E-06	0.001609148	0.002034988	0.000973849	0.00296172
N variants	MID	BP4 moderate (-3)	MutPred2	All Genes	371	2	1.955140187	1.084738388	0.028234612	1	2	1	7
GERP++	MID	BP4 moderate (-3)	MutPred2	All Genes	371	-0.529	-0.859672062	2.315390984	0.06026722	-1.84525	0.489	-10.8	5.68
PhyloP Primate	MID	BP4 moderate (-3)	MutPred2	All Genes	371	-0.506	-0.673515947	1.033506599	0.026901102	-0.916	-0.108	-6.764	0.756
AAF	MID	BP4 moderate (-3)	MutPred2	All Genes	371	0.0011066	0.001792929	0.001915241	4.99E-05	0.000463386	0.002257253	0.00017337	0.00967742
N variants	MID	BP4 moderate (-2)	MutPred2	All Genes	66729	142	140.2222156	43.37717636	1.129062802	104	171	45	251
GERP++	MID	BP4 moderate (-2)	MutPred2	All Genes	66729	1.222705357	1.24082672	0.346759041	0.009025777	1.012229412	1.475312857	-0.100327586	2.316264706
PhyloP Primate	MID	BP4 moderate (-2)	MutPred2	All Genes	66729	0.549	0.132062136	0.749832468	0.01951736	-0.187	0.661	-9.857	0.756
AAF	MID	BP4 moderate (-2)	MutPred2	All Genes	66729	0.001863912	0.001903423	0.000386294	1.01E-05	0.0016349	0.002137097	0.000739114	0.003419754
N variants	MID	BP4 supporting (-1)	MutPred2	All Genes	36275	74	70.46557398	20.13058179	0.523978114	54	86	16	124
GERP++	MID	BP4 supporting (-1)	MutPred2	All Genes	36275	3.346315789	3.339450347	0.325464098	0.008471492	3.129103896	3.563637681	1.797977778	4.315789474
PhyloP Primate	MID	BP4 supporting (-1)	MutPred2	All Genes	36275	0.599	0.419115614	0.498939682	0.012986881	0.524	0.676	-5.793	0.756
AAF	MID	BP4 supporting (-1)	MutPred2	All Genes	36275	0.001770087	0.001821673	0.000406579	1.06E-05	0.001550061	0.00205877	0.00071304	0.003737172
N variants	MID	Indeterminate	MutPred2	All Genes	35333	68	63.94155516	17.97290351	0.467815992	49	77	14	104
GERP++	MID	Indeterminate	MutPred2	All Genes	35333	4.230277778	4.211005895	0.267765367	0.006969654	4.038797297	4.397513158	3.107066667	5.0175
PhyloP Primate	MID	Indeterminate	MutPred2	All Genes	35333	0.616	0.530420618	0.347940624	0.009056533	0.593	0.676	-5.029	0.756
AAF	MID	Indeterminate	MutPred2	All Genes	35333	0.00173797	0.001775251	0.000418064	1.09E-05	0.001478539	0.002036997	0.000630958	0.003519077
N variants	MID	PP3 supporting (+1)	MutPred2	All Genes	6872	12	12.39875577	4.833832472	0.125819634	9	16	1	27
GERP++	MID	PP3 supporting (+1)	MutPred2	All Genes	6872	4.741764706	4.676625191	0.465411492	0.012114177	4.44	4.993529412	-0.315	5.87
PhyloP Primate	MID	PP3 supporting (+1)	MutPred2	All Genes	6872	0.654	0.585839454	0.25839183	0.006725671	0.599	0.676	-3.909	0.756
AAF	MID	PP3 supporting (+1)	MutPred2	All Genes	6872	0.001660528	0.00174682	0.000776681	2.02E-05	0.001188545	0.002164153	0.00017343	0.00936524
N variants	MID	PP3 moderate (+2)	MutPred2	All Genes	4171	7	7.637292025	3.241140182	0.084363509	5	10	1	17
GERP++	MID	PP3 moderate (+2)	MutPred2	All Genes	4171	4.912857143	4.797096484	0.569148914	0.014814354	4.539230769	5.157916667	-2.695	6.17
PhyloP Primate	MID	PP3 moderate (+2)	MutPred2	All Genes	4171	0.661	0.592061166	0.254723992	0.006630201	0.599	0.676	-2.241	0.756
AAF	MID	PP3 moderate (+2)	MutPred2	All Genes	4171	0.001366223	0.001533364	0.000909714	2.37E-05	0.000885002	0.002002123	0.00017337	0.008961225
N variants	MID	PP3 moderate (+3)	MutPred2	All Genes	1847	4	3.923034934	2.049902673	0.053356835	2	5	1	11
GERP++	MID	PP3 moderate (+3)	MutPred2	All Genes	1847	5.023333333	4.908029583	0.677723871	0.017640448	4.66	5.325	-2.866666667	6.06
PhyloP Primate	MID	PP3 moderate (+3)	MutPred2	All Genes	1847	0.656	0.603563338	0.214265581	0.00557711	0.599	0.676	-2.93	0.756
AAF	MID	PP3 moderate (+3)	MutPred2	All Genes	1847	0.001011662	0.001340144	0.00114142	2.97E-05	0.000520125	0.00179262	0.00017337	0.00920139
N variants	MID	PP3 strong (+4)	MutPred2	All Genes	1221	3	2.965839772	1.58012608	0.041129039	2	4	1	8
GERP++	MID	PP3 strong (+4)	MutPred2	All Genes	1221	4.985	4.83210427	0.800456397	0.020835048	4.54	5.324	-5.71	6.17
PhyloP Primate	MID	PP3 strong (+4)	MutPred2	All Genes	1221	0.665	0.616819032	0.177781753	0.004627474	0.599	0.676	-1.021	0.756
AAF	MID	PP3 strong (+4)	MutPred2	All Genes	1221	0.001234831	0.001711134	0.001612741	4.20E-05	0.000450895	0.002545296	0.00017337	0.009195
N variants	MID	All missense	REVEL	All Genes	164200	343	318.5017091	87.93892433	2.288958771	236	387	108	489
GERP++	MID	All missense	REVEL	All Genes	164200	2.406449351	2.377042382	0.293574458	0.007641438	2.168566993	2.592243445	1.463154808	3.168465196
PhyloP Primate	MID	All missense	REVEL	All Genes	164200	0.599	0.265139889	0.690903021	0.017983487	-0.119	0.665	-12.057	0.756
AAF	MID	All missense	REVEL	All Genes	164200	0.001763592	0.001831507	0.000335213	8.73E-06	0.001609153	0.002039729	0.000971712	0.002935539
N variants	MID	BP4 strong (-4)	REVEL	All Genes	138181	287	266.583891	73.50345607	1.913218541	197	324	92	413
GERP++	MID	BP4 strong (-4)	REVEL	All Genes	138181	2.452694294	2.41016936	0.310472524	0.008081277	2.192049842	2.634436677	1.490527749	3.281393624
PhyloP Primate	MID	BP4 strong (-4)	REVEL	All Genes	138181	0.599	0.272153581	0.687041888	0.017882986	-0.116	0.667	-12.057	0.756
AAF	MID	BP4 strong (-4)	REVEL	All Genes	138181	0.001762713	0.001823235	0.000337744	8.79E-06	0.001587065	0.002021561	0.000956323	0.002941243
N variants	MID	BP4 moderate (-3)	REVEL	All Genes	5670	13	13.38807971	5.351314039	0.139289141	9	17	1	36
GERP++	MID	BP4 moderate (-3)	REVEL	All Genes	5670	-1.873357143	-1.911280948	0.962729628	0.025058851	-2.5457	-1.2958125	-6.205	2.173333333
PhyloP Primate	MID	BP4 moderate (-3)	REVEL	All Genes	5670	-0.233	-0.500629776	1.044224588	0.02718008	-0.895	0.233	-9.857	0.756
AAF	MID	BP4 moderate (-3)	REVEL	All Genes	5670	0.001909472	0.001976628	0.000803217	2.09E-05	0.001433061	0.002419619	0.000221698	0.00919867
N variants	MID	BP4 moderate (-2)	REVEL	All Genes	50614	106	101.7134617	29.89592595	0.77815987	76	125	26	178
GERP++	MID	BP4 moderate (-2)	REVEL	All Genes	50614	2.382463918	2.386742275	0.362925497	0.009446573	2.146839623	2.630302752	0.84859697	3.629554688
PhyloP Primate	MID	BP4 moderate (-2)	REVEL	All Genes	50614	0.599	0.293367177	0.632953876	0.016475131	-0.113	0.665	-9.448	0.756
AAF	MID	BP4 moderate (-2)	REVEL	All Genes	50614	0.00180161	0.001870067	0.000407022	1.06E-05	0.001601879	0.002120192	0.0008385	0.003296476
N variants	MID	BP4 supporting (-1)	REVEL	All Genes	21362	43	41.04508486	12.32411928	0.320784012	31	50	7	74
GERP++	MID	BP4 supporting (-1)	REVEL	All Genes	21362	3.309871795	3.285293819	0.523548715	0.013627429	2.951142857	3.643684211	0.941785714	4.829375
PhyloP Primate	MID	BP4 supporting (-1)	REVEL	All Genes	21362	0.599	0.385106659	0.570363672	0.014845973	0.518	0.676	-6.394	0.756
AAF	MID	BP4 supporting (-1)	REVEL	All Genes	21362	0.001776868	0.001827836	0.000485314	1.26E-05	0.001480137	0.002110562	0.000487339	0.004174046
N variants	MID	Indeterminate	REVEL	All Genes	28004	52	49.67394154	14.64935925	0.381307591	37	61	11	85
GERP++	MID	Indeterminate	REVEL	All Genes	28004	4.1713	4.141057481	0.337427614	0.00878289	3.925520357	4.374665882	2.578083333	5.06125
PhyloP Primate	MID	Indeterminate	REVEL	All Genes	28004	0.614	0.50640848	0.406299043	0.010575542	0.589	0.676	-6.972	0.756
AAF	MID	Indeterminate	REVEL	All Genes	28004	0.001625884	0.00168304	0.00043119	1.12E-05	0.001378464	0.001940745	0.000505207	0.003553303
N variants	MID	PP3 supporting (+1)	REVEL	All Genes	4809	9	9.162316176	3.693010439	0.096125222	6	12	1	21
GERP++	MID	PP3 supporting (+1)	REVEL	All Genes	4809	4.7325	4.648392353	0.531102065	0.013824035	4.416	4.996666667	0.893333333	6.17
PhyloP Primate	MID	PP3 supporting (+1)	REVEL	All Genes	4809	0.655	0.590850276	0.239196494	0.006226036	0.599	0.676	-3.909	0.756
AAF	MID	PP3 supporting (+1)	REVEL	All Genes	4809	0.001575696	0.001693465	0.000873399	2.27E-05	0.001062351	0.002165885	0.00017337	0.009084365
N variants	MID	PP3 moderate (+2)	REVEL	All Genes	2828	5	5.585919253	2.573798187	0.066993291	4	7	1	14
GERP++	MID	PP3 moderate (+2)	REVEL	All Genes	2828	4.928333333	4.857759593	0.505512852	0.013157974	4.638	5.195	0.45	6.01
PhyloP Primate	MID	PP3 moderate (+2)	REVEL	All Genes	2828	0.662	0.601783116	0.199959953	0.00520475	0.599	0.676	-1.862	0.756
AAF	MID	PP3 moderate (+2)	REVEL	All Genes	2828	0.001300368	0.001603589	0.001173074	3.05E-05	0.000737203	0.00218434	0.00017337	0.00960196
N variants	MID	PP3 moderate (+3)	REVEL	All Genes	1072	2	2.682415977	1.395644718	0.036327181	2	4	1	7
GERP++	MID	PP3 moderate (+3)	REVEL	All Genes	1072	5.075	4.995138821	0.555327414	0.014454595	4.716666667	5.358	-1.6	6.17
PhyloP Primate	MID	PP3 moderate (+3)	REVEL	All Genes	1072	0.665	0.614630297	0.178432077	0.004644401	0.599	0.676	-0.872	0.756
AAF	MID	PP3 moderate (+3)	REVEL	All Genes	1072	0.001099126	0.001538005	0.001488537	3.87E-05	0.000433546	0.002157482	0.00017337	0.00953537
N variants	MID	PP3 strong (+4)	REVEL	All Genes	620	2	1.859038143	1.013615395	0.026383355	1	2	1	6
GERP++	MID	PP3 strong (+4)	REVEL	All Genes	620	5.16	5.104220564	0.524198073	0.013644331	4.843333333	5.49	1.75	6.17
PhyloP Primate	MID	PP3 strong (+4)	REVEL	All Genes	620	0.665	0.634964345	0.119003537	0.003097538	0.599	0.676	-0.316	0.756
AAF	MID	PP3 strong (+4)	REVEL	All Genes	620	0.000805166	0.001661994	0.001944482	5.06E-05	0.000260056	0.002348529	0.00017337	0.00832178
N variants	MID	All missense	VEST4	All Genes	164200	343	318.5017091	87.93892433	2.288958771	236	387	108	489
GERP++	MID	All missense	VEST4	All Genes	164200	2.406449351	2.377042382	0.293574458	0.007641438	2.168566993	2.592243445	1.463154808	3.168465196
PhyloP Primate	MID	All missense	VEST4	All Genes	164200	0.599	0.265139889	0.690903021	0.017983487	-0.119	0.665	-12.057	0.756
AAF	MID	All missense	VEST4	All Genes	164200	0.001763592	0.001831507	0.000335213	8.73E-06	0.001609153	0.002039729	0.000971712	0.002935539
N variants	MID	BP4 moderate (-3)	VEST4	All Genes	16548	35	36.64100372	13.19894735	0.343554877	26	46	7	84
GERP++	MID	BP4 moderate (-3)	VEST4	All Genes	16548	-1.000857143	-1.000482577	0.692488053	0.018024744	-1.434987302	-0.567714286	-3.713076923	2.0479
PhyloP Primate	MID	BP4 moderate (-3)	VEST4	All Genes	16548	-0.163	-0.275517847	0.981008692	0.025534636	-0.731	0.596	-9.857	0.756
AAF	MID	BP4 moderate (-3)	VEST4	All Genes	16548	0.001831145	0.00188741	0.000537177	1.40E-05	0.001505105	0.002183784	0.000387751	0.004279728
N variants	MID	BP4 moderate (-2)	VEST4	All Genes	58843	125	123.3923178	38.11132889	0.991998267	91	151	38	215
GERP++	MID	BP4 moderate (-2)	VEST4	All Genes	58843	1.471025424	1.46419151	0.342810713	0.008923006	1.239630303	1.688758333	0.211419149	2.590347222
PhyloP Primate	MID	BP4 moderate (-2)	VEST4	All Genes	58843	0.549	0.152879002	0.738059632	0.019210925	-0.182	0.662	-12.057	0.756
AAF	MID	BP4 moderate (-2)	VEST4	All Genes	58843	0.001837537	0.001898089	0.000406525	1.06E-05	0.001614765	0.002158106	0.000859648	0.003455413
N variants	MID	BP4 supporting (-1)	VEST4	All Genes	21931	45	43.2986883	13.02785748	0.339101585	33	53	7	80
GERP++	MID	BP4 supporting (-1)	VEST4	All Genes	21931	3.544137931	3.528879464	0.375159984	0.009765024	3.297	3.786822222	1.701904762	4.81
PhyloP Primate	MID	BP4 supporting (-1)	VEST4	All Genes	21931	0.599	0.443581187	0.452606411	0.011780874	0.542	0.676	-6.887	0.756
AAF	MID	BP4 supporting (-1)	VEST4	All Genes	21931	0.001798866	0.001834257	0.000460457	1.20E-05	0.001521197	0.002112534	0.000557545	0.003559885
N variants	MID	Indeterminate	VEST4	All Genes	32902	62	58.99301493	16.76777611	0.436447779	45	72	15	96
GERP++	MID	Indeterminate	VEST4	All Genes	32902	4.353481481	4.33731886	0.239442756	0.006232446	4.188256757	4.496046512	3.336	5.194814815
PhyloP Primate	MID	Indeterminate	VEST4	All Genes	32902	0.618	0.547734593	0.297834943	0.007752334	0.596	0.676	-4.719	0.756
AAF	MID	Indeterminate	VEST4	All Genes	32902	0.00173992	0.001768832	0.000425225	1.11E-05	0.001473203	0.002023399	0.000597514	0.003508067
N variants	MID	PP3 supporting (+1)	VEST4	All Genes	8553	15	15.15568609	5.475186364	0.142513409	11	19	1	32
GERP++	MID	PP3 supporting (+1)	VEST4	All Genes	8553	4.788	4.738646937	0.411329589	0.010706482	4.524307692	5.022941176	-1.225	5.7
PhyloP Primate	MID	PP3 supporting (+1)	VEST4	All Genes	8553	0.654	0.586020427	0.251449934	0.00654498	0.599	0.676	-2.885	0.756
AAF	MID	PP3 supporting (+1)	VEST4	All Genes	8553	0.001511286	0.001600315	0.00063686	1.66E-05	0.001164717	0.001960729	0.00017337	0.005955668
N variants	MID	PP3 moderate (+2)	VEST4	All Genes	3269	6	6.473655324	2.921105744	0.076033345	4	8	1	19
GERP++	MID	PP3 moderate (+2)	VEST4	All Genes	3269	4.994615385	4.888043435	0.558929529	0.014548355	4.634	5.243333333	0.105	6.17
PhyloP Primate	MID	PP3 moderate (+2)	VEST4	All Genes	3269	0.662	0.60195719	0.249985819	0.006506871	0.599	0.676	-3.909	0.756
AAF	MID	PP3 moderate (+2)	VEST4	All Genes	3269	0.001512444	0.001688696	0.000997604	2.60E-05	0.000974174	0.002210593	0.00017337	0.00869263
N variants	MID	PP3 moderate (+3)	VEST4	All Genes	3714	7	6.910568049	3.067376331	0.079840617	5	9	1	16
GERP++	MID	PP3 moderate (+3)	VEST4	All Genes	3714	5.025714286	4.89590486	0.578954399	0.015069581	4.657777778	5.274	0.41	6.1
PhyloP Primate	MID	PP3 moderate (+3)	VEST4	All Genes	3714	0.665	0.602189003	0.217196048	0.005653387	0.599	0.676	-1.791	0.756
AAF	MID	PP3 moderate (+3)	VEST4	All Genes	3714	0.001310617	0.00149896	0.000937007	2.44E-05	0.000803392	0.001992387	0.00017337	0.00797991
N variants	MID	PP3 strong (+4)	VEST4	All Genes	1133	3	2.755813953	1.401289661	0.036474113	2	4	1	8
GERP++	MID	PP3 strong (+4)	VEST4	All Genes	1133	5.2	5.035568756	0.751022261	0.019548329	4.808333333	5.49	-1.12	6.17
PhyloP Primate	MID	PP3 strong (+4)	VEST4	All Genes	1133	0.665	0.611441413	0.194745328	0.005069018	0.599	0.676	-1.038	0.756
AAF	MID	PP3 strong (+4)	VEST4	All Genes	1133	0.00104094	0.001656745	0.001676711	4.36E-05	0.000355366	0.002457742	0.00017337	0.00885109
N variants	MID	All missense	ESM1b	All Genes	164200	343	318.5017091	87.93892433	2.288958771	236	387	108	489
GERP++	MID	All missense	ESM1b	All Genes	164200	2.406449351	2.377042382	0.293574458	0.007641438	2.168566993	2.592243445	1.463154808	3.168465196
PhyloP Primate	MID	All missense	ESM1b	All Genes	164200	0.599	0.265139889	0.690903021	0.017983487	-0.119	0.665	-12.057	0.756
AAF	MID	All missense	ESM1b	All Genes	164200	0.001763592	0.001831507	0.000335213	8.73E-06	0.001609153	0.002039729	0.000971712	0.002935539
N variants	MID	BP4 moderate (-2)	ESM1b	All Genes	19090	40	40.46042723	13.82760084	0.359918074	29	51	8	82
GERP++	MID	BP4 moderate (-2)	ESM1b	All Genes	19090	0.991041667	0.985285948	0.708685321	0.018446342	0.510909091	1.437116	-1.31906875	3.532909091
PhyloP Primate	MID	BP4 moderate (-2)	ESM1b	All Genes	19090	0.549	0.051084524	0.870422228	0.022656186	-0.223	0.665	-12.057	0.756
AAF	MID	BP4 moderate (-2)	ESM1b	All Genes	19090	0.001754369	0.001811963	0.000485653	1.26E-05	0.001492268	0.002093796	0.00053371	0.003948041
N variants	MID	BP4 supporting (-1)	ESM1b	All Genes	61767	131	126.653368	37.65274271	0.980061746	94	154	38	209
GERP++	MID	BP4 supporting (-1)	ESM1b	All Genes	61767	1.895301899	1.887608904	0.361548013	0.009410719	1.654251969	2.132906667	0.364777778	3.120406122
PhyloP Primate	MID	BP4 supporting (-1)	ESM1b	All Genes	61767	0.595	0.200044462	0.722482142	0.018805459	-0.171	0.665	-9.448	0.756
AAF	MID	BP4 supporting (-1)	ESM1b	All Genes	61767	0.001846591	0.001902806	0.000391327	1.02E-05	0.001639574	0.002139998	0.000708621	0.003458236
N variants	MID	Indeterminate	ESM1b	All Genes	43763	87	82.09475733	22.61892227	0.58874703	62	99	25	132
GERP++	MID	Indeterminate	ESM1b	All Genes	43763	3.42245614	3.400305997	0.344589293	0.008969301	3.186818966	3.637420561	2.099872727	4.4784475
PhyloP Primate	MID	Indeterminate	ESM1b	All Genes	43763	0.599	0.407607864	0.542964256	0.014132795	0.52	0.674	-7.826	0.756
AAF	MID	Indeterminate	ESM1b	All Genes	43763	0.001777483	0.001821358	0.000395281	1.03E-05	0.001551903	0.00205212	0.000657188	0.003477034
N variants	MID	PP3 supporting (+1)	ESM1b	All Genes	6763	12	11.87032967	4.415699085	0.114936056	9	15	1	26
GERP++	MID	PP3 supporting (+1)	ESM1b	All Genes	6763	4.324142857	4.247683344	0.59116243	0.015387343	3.921538462	4.670833333	0.493333333	6.11
PhyloP Primate	MID	PP3 supporting (+1)	ESM1b	All Genes	6763	0.609	0.542169025	0.315739425	0.008218369	0.589	0.676	-3.58	0.756
AAF	MID	PP3 supporting (+1)	ESM1b	All Genes	6763	0.00146655	0.001595388	0.00077971	2.03E-05	0.001045748	0.002000235	0.00017337	0.0088634
N variants	MID	PP3 moderate (+2)	ESM1b	All Genes	4183	7	7.731530716	3.353501822	0.087288166	5	10	1	20
GERP++	MID	PP3 moderate (+2)	ESM1b	All Genes	4183	4.474	4.39046528	0.653659754	0.017014084	4.0475	4.82125	0.133333333	6.17
PhyloP Primate	MID	PP3 moderate (+2)	ESM1b	All Genes	4183	0.618	0.55879862	0.289155803	0.007526425	0.596	0.676	-2.154	0.756
AAF	MID	PP3 moderate (+2)	ESM1b	All Genes	4183	0.001300275	0.001451658	0.000849517	2.21E-05	0.000859785	0.001826216	0.00017337	0.00780708
N variants	MID	PP3 moderate (+3)	ESM1b	All Genes	2000	4	4.197524497	2.246293266	0.058468678	3	6	1	13
GERP++	MID	PP3 moderate (+3)	ESM1b	All Genes	2000	4.71	4.595921709	0.802503594	0.020888334	4.31125	5.07	-5.82	6.17
PhyloP Primate	MID	PP3 moderate (+3)	ESM1b	All Genes	2000	0.65	0.592505157	0.224652154	0.005847462	0.599	0.676	-1.68	0.756
AAF	MID	PP3 moderate (+3)	ESM1b	All Genes	2000	0.001214006	0.001618688	0.001426483	3.71E-05	0.000525775	0.002220286	0.00017337	0.00936849
N variants	MID	All missense	VARITY_R_LOO	All Genes	164200	343	318.5017091	87.93892433	2.288958771	236	387	108	489
GERP++	MID	All missense	VARITY_R_LOO	All Genes	164200	2.406449351	2.377042382	0.293574458	0.007641438	2.168566993	2.592243445	1.463154808	3.168465196
PhyloP Primate	MID	All missense	VARITY_R_LOO	All Genes	164200	0.599	0.265139889	0.690903021	0.017983487	-0.119	0.665	-12.057	0.756
AAF	MID	All missense	VARITY_R_LOO	All Genes	164200	0.001763592	0.001831507	0.000335213	8.73E-06	0.001609153	0.002039729	0.000971712	0.002935539
N variants	MID	BP4 strong (-4)	VARITY_R_LOO	All Genes	131806	274	255.5431826	70.54675694	1.836258737	190	310	84	394
GERP++	MID	BP4 strong (-4)	VARITY_R_LOO	All Genes	131806	2.443544898	2.414774382	0.307014611	0.007991271	2.204542073	2.636032727	1.397724457	3.291067857
PhyloP Primate	MID	BP4 strong (-4)	VARITY_R_LOO	All Genes	131806	0.599	0.271796085	0.688446869	0.017919556	-0.116	0.667	-12.057	0.756
AAF	MID	BP4 strong (-4)	VARITY_R_LOO	All Genes	131806	0.001779207	0.001839387	0.000340746	8.87E-06	0.001605725	0.002048257	0.000903684	0.003064883
N variants	MID	BP4 moderate (-3)	VARITY_R_LOO	All Genes	16876	36	37.9187007	13.6973668	0.356528217	27	47	7	75
GERP++	MID	BP4 moderate (-3)	VARITY_R_LOO	All Genes	16876	-1.04015	-1.049444703	0.692231295	0.018018061	-1.478277778	-0.595807632	-5.5209	1.46125
PhyloP Primate	MID	BP4 moderate (-3)	VARITY_R_LOO	All Genes	16876	-0.184	-0.385706374	0.981104271	0.025537124	-0.817	0.543	-12.057	0.756
AAF	MID	BP4 moderate (-3)	VARITY_R_LOO	All Genes	16876	0.001835902	0.001905169	0.000536817	1.40E-05	0.001534938	0.002209803	0.000464216	0.004639115
N variants	MID	BP4 moderate (-2)	VARITY_R_LOO	All Genes	23220	49	47.68848264	14.72181265	0.383193477	36	59	12	89
GERP++	MID	BP4 moderate (-2)	VARITY_R_LOO	All Genes	23220	2.293149123	2.280435297	0.472653959	0.012302691	1.9675	2.591163265	0.572065957	4.031923077
PhyloP Primate	MID	BP4 moderate (-2)	VARITY_R_LOO	All Genes	23220	0.599	0.305133391	0.617212553	0.016065401	-0.109	0.665	-9.448	0.756
AAF	MID	BP4 moderate (-2)	VARITY_R_LOO	All Genes	23220	0.001826454	0.001872167	0.000475682	1.24E-05	0.001537045	0.002153611	0.00054449	0.003798051
N variants	MID	BP4 supporting (-1)	VARITY_R_LOO	All Genes	28550	58	55.84956779	16.0523266	0.417825372	42	68	17	96
GERP++	MID	BP4 supporting (-1)	VARITY_R_LOO	All Genes	28550	3.350315625	3.334709691	0.397485302	0.010346129	3.0936	3.616311475	1.622821429	4.441
PhyloP Primate	MID	BP4 supporting (-1)	VARITY_R_LOO	All Genes	28550	0.599	0.445051704	0.474457656	0.01234964	0.542	0.676	-9.448	0.756
AAF	MID	BP4 supporting (-1)	VARITY_R_LOO	All Genes	28550	0.001824363	0.001876079	0.000451753	1.18E-05	0.001583345	0.002121026	0.000626188	0.003589334
N variants	MID	Indeterminate	VARITY_R_LOO	All Genes	29407	57	53.6360054	15.38105562	0.400352886	42	66	14	86
GERP++	MID	Indeterminate	VARITY_R_LOO	All Genes	29407	4.169211538	4.136006365	0.310320297	0.008077315	3.95122807	4.345639344	2.383137931	5.19175
PhyloP Primate	MID	Indeterminate	VARITY_R_LOO	All Genes	29407	0.609	0.530137218	0.337480285	0.008784261	0.586	0.676	-9.857	0.756
AAF	MID	Indeterminate	VARITY_R_LOO	All Genes	29407	0.001712332	0.001748202	0.00041959	1.09E-05	0.001449592	0.002003055	0.000474679	0.003615466
N variants	MID	PP3 supporting (+1)	VARITY_R_LOO	All Genes	7612	14	13.94205346	5.105351054	0.13288698	10	17	1	30
GERP++	MID	PP3 supporting (+1)	VARITY_R_LOO	All Genes	7612	4.569230769	4.495314023	0.487407537	0.012686711	4.240769231	4.823692308	1.226666667	5.776666667
PhyloP Primate	MID	PP3 supporting (+1)	VARITY_R_LOO	All Genes	7612	0.645	0.574389203	0.263035463	0.00684654	0.597	0.676	-3.048	0.756
AAF	MID	PP3 supporting (+1)	VARITY_R_LOO	All Genes	7612	0.001599672	0.001678022	0.000738444	1.92E-05	0.001142402	0.00207273	0.0001734	0.00555108
N variants	MID	PP3 moderate (+2)	VARITY_R_LOO	All Genes	3339	6	6.539676058	2.91702067	0.075927015	4	8	1	16
GERP++	MID	PP3 moderate (+2)	VARITY_R_LOO	All Genes	3339	4.7525	4.62833787	0.68672409	0.017874714	4.347916667	5.053636364	-1.9	6.17
PhyloP Primate	MID	PP3 moderate (+2)	VARITY_R_LOO	All Genes	3339	0.661	0.601831768	0.216223211	0.005628065	0.599	0.676	-1.807	0.756
AAF	MID	PP3 moderate (+2)	VARITY_R_LOO	All Genes	3339	0.001659095	0.001788188	0.001076631	2.80E-05	0.000974427	0.002383896	0.00017337	0.00884802
N variants	MID	PP3 moderate (+3)	VARITY_R_LOO	All Genes	2087	4	4.469151671	2.072117272	0.053935058	3	6	1	12
GERP++	MID	PP3 moderate (+3)	VARITY_R_LOO	All Genes	2087	4.798	4.690205313	0.748313039	0.01947781	4.382	5.17375	-9.2	6.07
PhyloP Primate	MID	PP3 moderate (+3)	VARITY_R_LOO	All Genes	2087	0.658	0.596830334	0.225941615	0.005881025	0.599	0.676	-1.87	0.756
AAF	MID	PP3 moderate (+3)	VARITY_R_LOO	All Genes	2087	0.0015611	0.001816003	0.001324862	3.45E-05	0.000793396	0.002514746	0.00017337	0.00937175
N variants	MID	PP3 strong (+4)	VARITY_R_LOO	All Genes	717	2	2.233986928	1.231330875	0.032050262	1	3	1	7
GERP++	MID	PP3 strong (+4)	VARITY_R_LOO	All Genes	717	5.0175	4.861029412	0.860921809	0.0224089	4.53625	5.43	-7.45	6.17
PhyloP Primate	MID	PP3 strong (+4)	VARITY_R_LOO	All Genes	717	0.663	0.624824837	0.16619446	0.004325869	0.599	0.676	-2.93	0.756
AAF	MID	PP3 strong (+4)	VARITY_R_LOO	All Genes	717	0.001217905	0.001948836	0.001992004	5.18E-05	0.000462648	0.002740598	0.00017337	0.00988897
N variants	EUR	All missense	AlphaMissense	All Genes	4681240	278	278.4423568	17.54879163	0.028567192	266	290	192	384
GERP++	EUR	All missense	AlphaMissense	All Genes	4681240	2.705583784	2.702022365	0.199262702	0.000324374	2.569397333	2.838007358	1.67067582	3.510004435
PhyloP Primate	EUR	All missense	AlphaMissense	All Genes	4681240	0.599	0.326301503	0.637948509	0.001038499	-0.04	0.672	-12.077	0.756
AAF	EUR	All missense	AlphaMissense	All Genes	4681240	0.002489385	0.002489918	0.000185567	3.02E-07	0.002365744	0.002613979	0.001507053	0.003329787
N variants	EUR	BP4 moderate (-3)	AlphaMissense	All Genes	315291	26	26.5843284	5.098197907	0.008299215	23	30	5	51
GERP++	EUR	BP4 moderate (-3)	AlphaMissense	All Genes	315291	-0.088774194	-0.11015869	0.823714897	0.001340903	-0.648530358	0.452459459	-4.5395625	3.606470588
PhyloP Primate	EUR	BP4 moderate (-3)	AlphaMissense	All Genes	315291	-0.108	-0.099977416	0.898100611	0.001461993	-0.388	0.624	-10.196	0.756
AAF	EUR	BP4 moderate (-3)	AlphaMissense	All Genes	315291	0.002710843	0.002726965	0.000583131	9.49E-07	0.002326255	0.00310871	0.000282802	0.005920278
N variants	EUR	BP4 moderate (-2)	AlphaMissense	All Genes	785023	61	60.85863184	7.858706797	0.012792971	55	66	26	103
GERP++	EUR	BP4 moderate (-2)	AlphaMissense	All Genes	785023	1.753192982	1.741099754	0.453296659	0.000737909	1.44390625	2.052645161	-0.712076923	3.602088889
PhyloP Primate	EUR	BP4 moderate (-2)	AlphaMissense	All Genes	785023	0.594	0.19249539	0.734404819	0.001195517	-0.172	0.665	-12.077	0.756
AAF	EUR	BP4 moderate (-2)	AlphaMissense	All Genes	785023	0.002688453	0.002695163	0.000390741	6.36E-07	0.002428524	0.002954304	0.000912404	0.004670436
N variants	EUR	BP4 supporting (-1)	AlphaMissense	All Genes	888720	62	62.17356689	7.91716392	0.012888132	57	67	30	101
GERP++	EUR	BP4 supporting (-1)	AlphaMissense	All Genes	888720	2.897572414	2.884030759	0.375980921	0.000612049	2.639118841	3.1435875	0.923441379	4.433830189
PhyloP Primate	EUR	BP4 supporting (-1)	AlphaMissense	All Genes	888720	0.599	0.362404758	0.588714729	0.000958352	0.411	0.672	-11.862	0.756
AAF	EUR	BP4 supporting (-1)	AlphaMissense	All Genes	888720	0.002618234	0.002625117	0.000375968	6.12E-07	0.00236867	0.002873851	0.001093664	0.004782644
N variants	EUR	Indeterminate	AlphaMissense	All Genes	1517028	81	81.32458583	9.093353775	0.014802819	75	87	43	125
GERP++	EUR	Indeterminate	AlphaMissense	All Genes	1517028	3.874848052	3.863492345	0.259877432	0.000423047	3.695133333	4.044457143	2.470573333	4.908733333
PhyloP Primate	EUR	Indeterminate	AlphaMissense	All Genes	1517028	0.599	0.494952859	0.412064112	0.000670788	0.549	0.676	-9.448	0.756
AAF	EUR	Indeterminate	AlphaMissense	All Genes	1517028	0.002326231	0.002332579	0.000318409	5.18E-07	0.002115353	0.002543534	0.000897211	0.003930025
N variants	EUR	PP3 supporting (+1)	AlphaMissense	All Genes	208669	8	8.321277935	2.705585945	0.004404349	6	10	1	25
GERP++	EUR	PP3 supporting (+1)	AlphaMissense	All Genes	208669	4.6075	4.492293767	0.646859255	0.001053004	4.167	4.943333333	-8.86	6.17
PhyloP Primate	EUR	PP3 supporting (+1)	AlphaMissense	All Genes	208669	0.648	0.572097096	0.281750862	0.000458654	0.597	0.676	-4.803	0.756
AAF	EUR	PP3 supporting (+1)	AlphaMissense	All Genes	208669	0.001769642	0.001849268	0.000945642	1.54E-06	0.001176771	0.002423739	8.99E-07	0.00979212
N variants	EUR	PP3 moderate (+2)	AlphaMissense	All Genes	195149	7	6.760404754	2.3940848	0.003897264	5	8	1	20
GERP++	EUR	PP3 moderate (+2)	AlphaMissense	All Genes	195149	4.65375	4.532469169	0.680335776	0.0011075	4.216666667	4.992	-10.8	6.17
PhyloP Primate	EUR	PP3 moderate (+2)	AlphaMissense	All Genes	195149	0.645	0.578334444	0.263993981	0.000429748	0.597	0.676	-4.931	0.756
AAF	EUR	PP3 moderate (+2)	AlphaMissense	All Genes	195149	0.001741732	0.001851299	0.001106168	1.80E-06	0.001052229	0.002509146	8.99E-07	0.0098409
N variants	EUR	PP3 moderate (+3)	AlphaMissense	All Genes	95502	3	3.05159209	1.430795373	0.002329152	2	4	1	12
GERP++	EUR	PP3 moderate (+3)	AlphaMissense	All Genes	95502	4.8775	4.580055718	1.231575711	0.002004848	4.26585	5.303333333	-11.7	6.17
PhyloP Primate	EUR	PP3 moderate (+3)	AlphaMissense	All Genes	95502	0.644	0.570618459	0.312417396	0.000508576	0.599	0.676	-5.25	0.756
AAF	EUR	PP3 moderate (+3)	AlphaMissense	All Genes	95502	0.000797821	0.001162396	0.001238888	2.02E-06	0.000131364	0.001790831	8.99E-07	0.00744825
N variants	EUR	PP3 strong (+4)	AlphaMissense	All Genes	122635	3	2.736311921	1.320392645	0.002149431	2	4	1	11
GERP++	EUR	PP3 strong (+4)	AlphaMissense	All Genes	122635	4.93	4.544640642	1.389692016	0.002262241	4.23	5.35	-11.9	6.17
PhyloP Primate	EUR	PP3 strong (+4)	AlphaMissense	All Genes	122635	0.665	0.570082821	0.349858656	0.000569525	0.599	0.676	-5.588	0.756
AAF	EUR	PP3 strong (+4)	AlphaMissense	All Genes	122635	0.000388813	0.001185442	0.001659757	2.70E-06	3.49E-05	0.001895855	8.99E-07	0.00942588
N variants	EUR	All missense	BayesDel_noAF	All Genes	4681240	278	278.4423568	17.54879163	0.028567192	266	290	192	384
GERP++	EUR	All missense	BayesDel_noAF	All Genes	4681240	2.705583784	2.702022365	0.199262702	0.000324374	2.569397333	2.838007358	1.67067582	3.510004435
PhyloP Primate	EUR	All missense	BayesDel_noAF	All Genes	4681240	0.599	0.326301503	0.637948509	0.001038499	-0.04	0.672	-12.077	0.756
AAF	EUR	All missense	BayesDel_noAF	All Genes	4681240	0.002489385	0.002489918	0.000185567	3.02E-07	0.002365744	0.002613979	0.001507053	0.003329787
N variants	EUR	BP4 moderate (-3)	BayesDel_noAF	All Genes	1075596	80	80.63815922	9.228299543	0.015022494	74	87	41	129
GERP++	EUR	BP4 moderate (-3)	BayesDel_noAF	All Genes	1075596	0.092550617	0.08621525	0.420679977	0.000684813	-0.19147877	0.3719	-2.207546667	2.014393939
PhyloP Primate	EUR	BP4 moderate (-3)	BayesDel_noAF	All Genes	1075596	-0.05	-0.046305953	0.872329519	0.001420041	-0.3	0.599	-12.077	0.756
AAF	EUR	BP4 moderate (-3)	BayesDel_noAF	All Genes	1075596	0.002732673	0.002737464	0.000343047	5.58E-07	0.002503402	0.002964789	0.001084158	0.004673244
N variants	EUR	BP4 moderate (-2)	BayesDel_noAF	All Genes	921580	61	61.48159856	7.840769831	0.012763772	56	67	28	103
GERP++	EUR	BP4 moderate (-2)	BayesDel_noAF	All Genes	921580	2.76051129	2.746580597	0.362715425	0.000590454	2.510924528	2.997961538	0.586316327	4.239685714
PhyloP Primate	EUR	BP4 moderate (-2)	BayesDel_noAF	All Genes	921580	0.599	0.356731091	0.552907064	0.000900062	0.263	0.668	-9.238	0.756
AAF	EUR	BP4 moderate (-2)	BayesDel_noAF	All Genes	921580	0.002582802	0.002589865	0.000376506	6.13E-07	0.002332424	0.002838738	0.001004779	0.004573876
N variants	EUR	BP4 supporting (-1)	BayesDel_noAF	All Genes	940601	56	56.46652626	7.514996785	0.012233455	51	61	23	91
GERP++	EUR	BP4 supporting (-1)	BayesDel_noAF	All Genes	940601	3.732189655	3.716767409	0.304711888	0.000496032	3.521555556	3.928754098	1.806128205	4.825490196
PhyloP Primate	EUR	BP4 supporting (-1)	BayesDel_noAF	All Genes	940601	0.599	0.476912227	0.413414144	0.000672985	0.549	0.676	-9.776	0.756
AAF	EUR	BP4 supporting (-1)	BayesDel_noAF	All Genes	940601	0.002424136	0.002432652	0.000387507	6.31E-07	0.002166971	0.002688541	0.000815744	0.004770776
N variants	EUR	Indeterminate	BayesDel_noAF	All Genes	1057615	54	54.6697392	7.370157868	0.011997676	50	60	24	90
GERP++	EUR	Indeterminate	BayesDel_noAF	All Genes	1057615	4.492118644	4.475245142	0.229814931	0.000374109	4.332101515	4.636714286	2.902	5.3006
PhyloP Primate	EUR	Indeterminate	BayesDel_noAF	All Genes	1057615	0.618	0.565128347	0.283472581	0.000461457	0.596	0.676	-7.527	0.756
AAF	EUR	Indeterminate	BayesDel_noAF	All Genes	1057615	0.002257319	0.002266607	0.000383127	6.24E-07	0.002003811	0.002518878	0.000672219	0.004262274
N variants	EUR	PP3 supporting (+1)	BayesDel_noAF	All Genes	305587	13	13.40574463	3.520765046	0.005731356	11	16	1	32
GERP++	EUR	PP3 supporting (+1)	BayesDel_noAF	All Genes	305587	4.9575	4.901553643	0.360590355	0.000586995	4.726315789	5.145	-1.340666667	6.11
PhyloP Primate	EUR	PP3 supporting (+1)	BayesDel_noAF	All Genes	305587	0.661	0.602407981	0.227515115	0.000370366	0.599	0.676	-4.869	0.756
AAF	EUR	PP3 supporting (+1)	BayesDel_noAF	All Genes	305587	0.002034082	0.002079466	0.000760993	1.24E-06	0.001548762	0.002558573	1.80E-06	0.008603535
N variants	EUR	PP3 moderate (+2)	BayesDel_noAF	All Genes	195763	8	8.339324039	2.711449383	0.004413893	6	10	1	23
GERP++	EUR	PP3 moderate (+2)	BayesDel_noAF	All Genes	195763	5.088333333	5.007168428	0.430240492	0.000700377	4.838571429	5.28	-10.5	6.17
PhyloP Primate	EUR	PP3 moderate (+2)	BayesDel_noAF	All Genes	195763	0.665	0.617808297	0.176770155	0.000287759	0.599	0.676	-4.246	0.756
AAF	EUR	PP3 moderate (+2)	BayesDel_noAF	All Genes	195763	0.001868852	0.001946515	0.000957879	1.56E-06	0.001269263	0.00253324	8.99E-07	0.00968699
N variants	EUR	PP3 moderate (+3)	BayesDel_noAF	All Genes	67617	3	3.469849624	1.572667214	0.002560101	2	4	1	12
GERP++	EUR	PP3 moderate (+3)	BayesDel_noAF	All Genes	67617	5.19	5.087296432	0.588608769	0.00095818	4.88	5.44	-10.9	6.17
PhyloP Primate	EUR	PP3 moderate (+3)	BayesDel_noAF	All Genes	67617	0.662	0.619344159	0.183793888	0.000299193	0.599	0.676	-5.25	0.756
AAF	EUR	PP3 moderate (+3)	BayesDel_noAF	All Genes	67617	0.001719887	0.001960427	0.001565595	2.55E-06	0.000727707	0.002841445	8.99E-07	0.0098409
N variants	EUR	PP3 strong (+4)	BayesDel_noAF	All Genes	51440	3	2.746126834	1.31723152	0.002144285	2	4	1	10
GERP++	EUR	PP3 strong (+4)	BayesDel_noAF	All Genes	51440	5.074	5.007757207	0.550237559	0.000895716	4.736666667	5.37	-4.89	6.17
PhyloP Primate	EUR	PP3 strong (+4)	BayesDel_noAF	All Genes	51440	0.665	0.612744772	0.201483361	0.000327989	0.599	0.676	-1.909	0.756
AAF	EUR	PP3 strong (+4)	BayesDel_noAF	All Genes	51440	0.001580639	0.002002466	0.001890332	3.08E-06	0.000394005	0.003040725	8.99E-07	0.00962884
N variants	EUR	All missense	MutPred2	All Genes	4681240	278	278.4423568	17.54879163	0.028567192	266	290	192	384
GERP++	EUR	All missense	MutPred2	All Genes	4681240	2.705583784	2.702022365	0.199262702	0.000324374	2.569397333	2.838007358	1.67067582	3.510004435
PhyloP Primate	EUR	All missense	MutPred2	All Genes	4681240	0.599	0.326301503	0.637948509	0.001038499	-0.04	0.672	-12.077	0.756
AAF	EUR	All missense	MutPred2	All Genes	4681240	0.002489385	0.002489918	0.000185567	3.02E-07	0.002365744	0.002613979	0.001507053	0.003329787
N variants	EUR	BP4 strong (-4)	MutPred2	All Genes	4653067	276	276.5646314	17.47860532	0.028452938	265	288	190	382
GERP++	EUR	BP4 strong (-4)	MutPred2	All Genes	4653067	2.71452459	2.711168223	0.199640564	0.000324989	2.578504008	2.847240426	1.67172875	3.510004435
PhyloP Primate	EUR	BP4 strong (-4)	MutPred2	All Genes	4653067	0.599	0.327400752	0.637005352	0.001036963	-0.04	0.672	-12.077	0.756
AAF	EUR	BP4 strong (-4)	MutPred2	All Genes	4653067	0.00248666	0.002487228	0.000185948	3.03E-07	0.00236275	0.002611381	0.001507053	0.003343572
N variants	EUR	BP4 moderate (-3)	MutPred2	All Genes	6313	1	1.561822616	0.762080358	0.00124057	1	2	1	7
GERP++	EUR	BP4 moderate (-3)	MutPred2	All Genes	6313	-0.46	-0.709392568	2.556639482	0.004161883	-1.8	0.631	-12.3	6.16
PhyloP Primate	EUR	BP4 moderate (-3)	MutPred2	All Genes	6313	-0.349	-0.584777874	1.050448244	0.001709996	-0.916	0.25	-8.173	0.756
AAF	EUR	BP4 moderate (-3)	MutPred2	All Genes	6313	0.00172964	0.002311206	0.002336795	3.80E-06	0.000305757	0.003526097	8.99E-07	0.0094514
N variants	EUR	BP4 moderate (-2)	MutPred2	All Genes	1533400	110	110.6558114	10.7339436	0.01747349	103	118	63	187
GERP++	EUR	BP4 moderate (-2)	MutPred2	All Genes	1533400	1.457568807	1.45067507	0.338748387	0.000551439	1.225989474	1.681867273	-0.279610185	2.974634694
PhyloP Primate	EUR	BP4 moderate (-2)	MutPred2	All Genes	1533400	0.581	0.178847147	0.723686521	0.001178069	-0.176	0.665	-12.077	0.756
AAF	EUR	BP4 moderate (-2)	MutPred2	All Genes	1533400	0.002656582	0.002660155	0.000289966	4.72E-07	0.002463318	0.002852887	0.001361311	0.004185254
N variants	EUR	BP4 supporting (-1)	MutPred2	All Genes	976258	62	62.04785876	7.905667156	0.012869417	57	67	28	99
GERP++	EUR	BP4 supporting (-1)	MutPred2	All Genes	976258	3.475112903	3.459921409	0.318235245	0.000518046	3.254509804	3.680944444	1.805825	4.699767442
PhyloP Primate	EUR	BP4 supporting (-1)	MutPred2	All Genes	976258	0.599	0.449168085	0.449328079	0.000731449	0.549	0.676	-10.179	0.756
AAF	EUR	BP4 supporting (-1)	MutPred2	All Genes	976258	0.002452807	0.002460674	0.00036404	5.93E-07	0.002211606	0.002701851	0.000789303	0.004463946
N variants	EUR	Indeterminate	MutPred2	All Genes	1205623	63	62.97168162	7.945653727	0.01293451	58	68	29	100
GERP++	EUR	Indeterminate	MutPred2	All Genes	1205623	4.323953125	4.309729164	0.236199824	0.000384503	4.159920635	4.475123288	2.87440678	5.143617021
PhyloP Primate	EUR	Indeterminate	MutPred2	All Genes	1205623	0.618	0.548423184	0.3157936	0.000514072	0.596	0.676	-10.1	0.756
AAF	EUR	Indeterminate	MutPred2	All Genes	1205623	0.002326856	0.002334921	0.000362876	5.91E-07	0.002086892	0.002574838	0.000799101	0.004184967
N variants	EUR	PP3 supporting (+1)	MutPred2	All Genes	302895	13	13.19938484	3.501426848	0.005699876	11	15	1	32
GERP++	EUR	PP3 supporting (+1)	MutPred2	All Genes	302895	4.803333333	4.733401508	0.4173567	0.000679403	4.518888889	5.022857143	-1.182666667	6.025
PhyloP Primate	EUR	PP3 supporting (+1)	MutPred2	All Genes	302895	0.645	0.585053858	0.250870168	0.000408385	0.599	0.676	-8.734	0.756
AAF	EUR	PP3 supporting (+1)	MutPred2	All Genes	302895	0.00202748	0.002076068	0.000787952	1.28E-06	0.001525044	0.002571465	1.80E-06	0.008974097
N variants	EUR	PP3 moderate (+2)	MutPred2	All Genes	214899	9	8.806610699	2.791568759	0.004544318	7	11	1	24
GERP++	EUR	PP3 moderate (+2)	MutPred2	All Genes	214899	4.889	4.783923737	0.516448234	0.000840712	4.575	5.119090909	-8.72	6.17
PhyloP Primate	EUR	PP3 moderate (+2)	MutPred2	All Genes	214899	0.659	0.593562347	0.271627137	0.000442174	0.599	0.676	-4.661	0.756
AAF	EUR	PP3 moderate (+2)	MutPred2	All Genes	214899	0.002028194	0.002096667	0.000983803	1.60E-06	0.001406419	0.002702969	8.99E-07	0.009875
N variants	EUR	PP3 moderate (+3)	MutPred2	All Genes	118495	4	4.618743587	1.900488364	0.003093752	3	6	1	16
GERP++	EUR	PP3 moderate (+3)	MutPred2	All Genes	118495	5.0225	4.892463894	0.644396348	0.001048995	4.675	5.2825	-11	6.17
PhyloP Primate	EUR	PP3 moderate (+3)	MutPred2	All Genes	118495	0.665	0.603973295	0.252792821	0.000411514	0.599	0.676	-4.221	0.756
AAF	EUR	PP3 moderate (+3)	MutPred2	All Genes	118495	0.001725356	0.001894453	0.001388699	2.26E-06	0.000819377	0.002701227	8.99E-07	0.00958356
N variants	EUR	PP3 strong (+4)	MutPred2	All Genes	97781	3	3.431413841	1.559355172	0.002538431	2	4	1	12
GERP++	EUR	PP3 strong (+4)	MutPred2	All Genes	97781	5.015	4.909342698	0.657793988	0.001070805	4.656666667	5.31	-11.7	6.17
PhyloP Primate	EUR	PP3 strong (+4)	MutPred2	All Genes	97781	0.665	0.625100613	0.163705055	0.000266491	0.599	0.676	-4.291	0.756
AAF	EUR	PP3 strong (+4)	MutPred2	All Genes	97781	0.001362074	0.001681808	0.001544092	2.51E-06	0.000398954	0.00252368	8.99E-07	0.0094089
N variants	EUR	All missense	REVEL	All Genes	4681240	278	278.4423568	17.54879163	0.028567192	266	290	192	384
GERP++	EUR	All missense	REVEL	All Genes	4681240	2.705583784	2.702022365	0.199262702	0.000324374	2.569397333	2.838007358	1.67067582	3.510004435
PhyloP Primate	EUR	All missense	REVEL	All Genes	4681240	0.599	0.326301503	0.637948509	0.001038499	-0.04	0.672	-12.077	0.756
AAF	EUR	All missense	REVEL	All Genes	4681240	0.002489385	0.002489918	0.000185567	3.02E-07	0.002365744	0.002613979	0.001507053	0.003329787
N variants	EUR	BP4 strong (-4)	REVEL	All Genes	3967698	235	234.9299144	15.97295952	0.026001939	224	246	163	320
GERP++	EUR	BP4 strong (-4)	REVEL	All Genes	3967698	2.742267672	2.737984713	0.215811581	0.000351314	2.594873009	2.885568398	1.579133971	3.627821519
PhyloP Primate	EUR	BP4 strong (-4)	REVEL	All Genes	3967698	0.599	0.334463548	0.630662675	0.001026638	0.266	0.672	-12.077	0.756
AAF	EUR	BP4 strong (-4)	REVEL	All Genes	3967698	0.002497626	0.002498461	0.000199683	3.25E-07	0.002364319	0.002631736	0.001417277	0.003465325
N variants	EUR	BP4 moderate (-3)	REVEL	All Genes	113535	10	10.36789972	3.078925612	0.005012098	8	12	1	27
GERP++	EUR	BP4 moderate (-3)	REVEL	All Genes	113535	-1.707307692	-1.737106318	1.059475677	0.001724691	-2.412555556	-1.025030769	-11.5	4.94
PhyloP Primate	EUR	BP4 moderate (-3)	REVEL	All Genes	113535	-0.211	-0.437783338	1.057201842	0.00172099	-0.828	0.43	-12.077	0.756
AAF	EUR	BP4 moderate (-3)	REVEL	All Genes	113535	0.002714149	0.002758106	0.000968777	1.58E-06	0.002091907	0.003372323	9.00E-07	0.0099873
N variants	EUR	BP4 moderate (-2)	REVEL	All Genes	1286842	85	85.11655266	9.302811708	0.01514379	79	91	44	128
GERP++	EUR	BP4 moderate (-2)	REVEL	All Genes	1286842	2.588438356	2.577886661	0.346894181	0.000564699	2.350764474	2.815673469	0.6068375	4.09953125
PhyloP Primate	EUR	BP4 moderate (-2)	REVEL	All Genes	1286842	0.599	0.335808292	0.597451977	0.000972576	-0.051	0.671	-10.196	0.756
AAF	EUR	BP4 moderate (-2)	REVEL	All Genes	1286842	0.00258681	0.00259131	0.000319742	5.20E-07	0.002374204	0.002803751	0.001105131	0.004318571
N variants	EUR	BP4 supporting (-1)	REVEL	All Genes	624871	37	37.21364876	6.054058381	0.009855234	33	41	10	69
GERP++	EUR	BP4 supporting (-1)	REVEL	All Genes	624871	3.551804878	3.520250814	0.469784021	0.000764748	3.223776923	3.850880476	0.621090909	5.157307692
PhyloP Primate	EUR	BP4 supporting (-1)	REVEL	All Genes	624871	0.599	0.434066216	0.504038058	0.00082051	0.549	0.676	-10.1	0.756
AAF	EUR	BP4 supporting (-1)	REVEL	All Genes	624871	0.002399396	0.002414031	0.000473018	7.70E-07	0.002089308	0.002724804	0.000517238	0.004914327
N variants	EUR	Indeterminate	REVEL	All Genes	981605	50	49.9730767	7.070873851	0.01151048	45	55	21	85
GERP++	EUR	Indeterminate	REVEL	All Genes	981605	4.265781818	4.241826413	0.307979044	0.000501351	4.049361111	4.459829268	2.222234043	5.250909091
PhyloP Primate	EUR	Indeterminate	REVEL	All Genes	981605	0.618	0.527640571	0.36764835	0.000598485	0.595	0.676	-8.061	0.756
AAF	EUR	Indeterminate	REVEL	All Genes	981605	0.002285074	0.002296223	0.000403543	6.57E-07	0.002019022	0.002561658	0.000547568	0.00446531
N variants	EUR	PP3 supporting (+1)	REVEL	All Genes	204444	9	9.661073123	2.945173244	0.004794366	8	12	1	26
GERP++	EUR	PP3 supporting (+1)	REVEL	All Genes	204444	4.821	4.758830402	0.424169348	0.000690494	4.55125	5.041666667	-3.02	6.17
PhyloP Primate	EUR	PP3 supporting (+1)	REVEL	All Genes	204444	0.654	0.595146967	0.225434593	0.000366979	0.599	0.676	-5.25	0.756
AAF	EUR	PP3 supporting (+1)	REVEL	All Genes	204444	0.002087679	0.002151428	0.00093429	1.52E-06	0.001496522	0.00273272	8.99E-07	0.00997235
N variants	EUR	PP3 moderate (+2)	REVEL	All Genes	135199	6	6.234599682	2.287242866	0.003723339	5	8	1	19
GERP++	EUR	PP3 moderate (+2)	REVEL	All Genes	135199	4.95	4.889541846	0.432434464	0.000703948	4.685	5.171428571	-6.07	6.17
PhyloP Primate	EUR	PP3 moderate (+2)	REVEL	All Genes	135199	0.665	0.612319718	0.178453857	0.0002905	0.599	0.676	-3.781	0.756
AAF	EUR	PP3 moderate (+2)	REVEL	All Genes	135199	0.002000422	0.002108485	0.001219686	1.99E-06	0.001232946	0.002846804	8.99E-07	0.0098409
N variants	EUR	PP3 moderate (+3)	REVEL	All Genes	61050	3	2.988877483	1.407364491	0.00229101	2	4	1	11
GERP++	EUR	PP3 moderate (+3)	REVEL	All Genes	61050	5.1	5.030976704	0.50382582	0.000820164	4.805	5.35	-5.42	6.17
PhyloP Primate	EUR	PP3 moderate (+3)	REVEL	All Genes	61050	0.662	0.628036402	0.135282439	0.000220223	0.599	0.676	-2.252	0.756
AAF	EUR	PP3 moderate (+3)	REVEL	All Genes	61050	0.001287689	0.001661091	0.001592483	2.59E-06	0.000347576	0.002486378	8.99E-07	0.00943192
N variants	EUR	PP3 strong (+4)	REVEL	All Genes	44266	2	2.235955728	1.111247757	0.001808969	1	3	1	10
GERP++	EUR	PP3 strong (+4)	REVEL	All Genes	44266	5.15	5.105627371	0.450959878	0.000734105	4.856666667	5.42	-3.72	6.17
PhyloP Primate	EUR	PP3 strong (+4)	REVEL	All Genes	44266	0.665	0.637994221	0.121690324	0.000198096	0.599	0.676	-1.668	0.756
AAF	EUR	PP3 strong (+4)	REVEL	All Genes	44266	0.001254934	0.00192321	0.002091253	3.40E-06	0.000131146	0.00305394	8.99E-07	0.00962884
N variants	EUR	All missense	VEST4	All Genes	4681240	278	278.4423568	17.54879163	0.028567192	266	290	192	384
GERP++	EUR	All missense	VEST4	All Genes	4681240	2.705583784	2.702022365	0.199262702	0.000324374	2.569397333	2.838007358	1.67067582	3.510004435
PhyloP Primate	EUR	All missense	VEST4	All Genes	4681240	0.599	0.326301503	0.637948509	0.001038499	-0.04	0.672	-12.077	0.756
AAF	EUR	All missense	VEST4	All Genes	4681240	0.002489385	0.002489918	0.000185567	3.02E-07	0.002365744	0.002613979	0.001507053	0.003329787
N variants	EUR	BP4 moderate (-3)	VEST4	All Genes	335285	27	26.98671183	5.237680548	0.008526275	23	30	6	54
GERP++	EUR	BP4 moderate (-3)	VEST4	All Genes	335285	-0.876192593	-0.895127475	0.769560795	0.001252747	-1.399423077	-0.373612903	-5.063	2.974545455
PhyloP Primate	EUR	BP4 moderate (-3)	VEST4	All Genes	335285	-0.135	-0.220377459	0.972801857	0.001583597	-0.691	0.599	-12.077	0.756
AAF	EUR	BP4 moderate (-3)	VEST4	All Genes	335285	0.002745985	0.002760902	0.000591909	9.64E-07	0.002354981	0.003149293	0.000270438	0.005919694
N variants	EUR	BP4 moderate (-2)	VEST4	All Genes	1369444	97	97.69112704	10.0332582	0.016332863	91	104	54	151
GERP++	EUR	BP4 moderate (-2)	VEST4	All Genes	1369444	1.623039024	1.615350707	0.345757042	0.000562848	1.387455963	1.851365094	-0.305239189	3.141375
PhyloP Primate	EUR	BP4 moderate (-2)	VEST4	All Genes	1369444	0.584	0.197273883	0.702810121	0.001144085	-0.171	0.665	-10.517	0.756
AAF	EUR	BP4 moderate (-2)	VEST4	All Genes	1369444	0.002655463	0.002659061	0.000306639	4.99E-07	0.002451718	0.002862769	0.00128581	0.004111106
N variants	EUR	BP4 supporting (-1)	VEST4	All Genes	610376	39	39.09437916	6.239527463	0.010157154	35	43	12	69
GERP++	EUR	BP4 supporting (-1)	VEST4	All Genes	610376	3.624209302	3.60339184	0.359977579	0.000585998	3.375714286	3.853783784	1.176961538	4.998536585
PhyloP Primate	EUR	BP4 supporting (-1)	VEST4	All Genes	610376	0.599	0.468520634	0.421255105	0.00068575	0.549	0.676	-7.292	0.756
AAF	EUR	BP4 supporting (-1)	VEST4	All Genes	610376	0.002526721	0.002539885	0.000475263	7.74E-07	0.002212941	0.002852289	0.000584132	0.005148961
N variants	EUR	Indeterminate	VEST4	All Genes	1106508	58	58.67081768	7.663894327	0.012475842	53	64	26	93
GERP++	EUR	Indeterminate	VEST4	All Genes	1106508	4.408625	4.394457194	0.220278977	0.000358586	4.256030769	4.548381818	3.085822222	5.224166667
PhyloP Primate	EUR	Indeterminate	VEST4	All Genes	1106508	0.618	0.559307698	0.289392342	0.000471094	0.596	0.676	-6.644	0.756
AAF	EUR	Indeterminate	VEST4	All Genes	1106508	0.002326473	0.002334585	0.000371754	6.05E-07	0.002079803	0.002579168	0.000678614	0.004244827
N variants	EUR	PP3 supporting (+1)	VEST4	All Genes	354122	16	16.41665767	3.929698225	0.006397047	14	19	1	36
GERP++	EUR	PP3 supporting (+1)	VEST4	All Genes	354122	4.8005	4.735485296	0.385825209	0.000628074	4.532631579	5.0055	-1.873333333	5.94
PhyloP Primate	EUR	PP3 supporting (+1)	VEST4	All Genes	354122	0.65	0.585215507	0.254199243	0.000413804	0.599	0.676	-4.931	0.756
AAF	EUR	PP3 supporting (+1)	VEST4	All Genes	354122	0.002101432	0.002136875	0.000695284	1.13E-06	0.001653586	0.002580917	1.26E-05	0.00811021
N variants	EUR	PP3 moderate (+2)	VEST4	All Genes	149880	7	7.259722112	2.495148998	0.004061784	5	9	1	20
GERP++	EUR	PP3 moderate (+2)	VEST4	All Genes	149880	4.978333333	4.861629827	0.560498118	0.000912419	4.658	5.215	-10.9	6.17
PhyloP Primate	EUR	PP3 moderate (+2)	VEST4	All Genes	149880	0.66	0.598680839	0.249015347	0.000405365	0.599	0.676	-5.25	0.756
AAF	EUR	PP3 moderate (+2)	VEST4	All Genes	149880	0.002096521	0.002175842	0.001094577	1.78E-06	0.00140987	0.002845084	8.99E-07	0.00971991
N variants	EUR	PP3 moderate (+3)	VEST4	All Genes	198741	8	8.035723084	2.651352796	0.004316064	6	10	1	22
GERP++	EUR	PP3 moderate (+3)	VEST4	All Genes	198741	5.036666667	4.933054146	0.498793297	0.000811972	4.7525	5.246666667	-9.49	6.17
PhyloP Primate	EUR	PP3 moderate (+3)	VEST4	All Genes	198741	0.665	0.610997398	0.216154279	0.000351872	0.599	0.676	-4.291	0.756
AAF	EUR	PP3 moderate (+3)	VEST4	All Genes	198741	0.001843749	0.001927055	0.001000833	1.63E-06	0.001216396	0.002533572	8.99E-07	0.0098409
N variants	EUR	PP3 strong (+4)	VEST4	All Genes	72274	3	3.356579023	1.531702141	0.002493416	2	4	1	13
GERP++	EUR	PP3 strong (+4)	VEST4	All Genes	72274	5.175	5.04355409	0.65543779	0.001066969	4.846666667	5.42	-11.2	6.17
PhyloP Primate	EUR	PP3 strong (+4)	VEST4	All Genes	72274	0.662	0.612970583	0.18676494	0.000304029	0.599	0.676	-4.246	0.756
AAF	EUR	PP3 strong (+4)	VEST4	All Genes	72274	0.001597427	0.001878877	0.001634329	2.66E-06	0.000503748	0.002795145	8.99E-07	0.00991018
N variants	EUR	All missense	ESM1b	All Genes	4681240	278	278.4423568	17.54879163	0.028567192	266	290	192	384
GERP++	EUR	All missense	ESM1b	All Genes	4681240	2.705583784	2.702022365	0.199262702	0.000324374	2.569397333	2.838007358	1.67067582	3.510004435
PhyloP Primate	EUR	All missense	ESM1b	All Genes	4681240	0.599	0.326301503	0.637948509	0.001038499	-0.04	0.672	-12.077	0.756
AAF	EUR	All missense	ESM1b	All Genes	4681240	0.002489385	0.002489918	0.000185567	3.02E-07	0.002365744	0.002613979	0.001507053	0.003329787
N variants	EUR	BP4 moderate (-3)	ESM1b	All Genes	8	1	1	0	0	1	1	1	1
GERP++	EUR	BP4 moderate (-3)	ESM1b	All Genes	8	4.21	3.980165468	1.211631407	0.001972381	4.21	4.21	-2.34	5.87
PhyloP Primate	EUR	BP4 moderate (-3)	ESM1b	All Genes	8	-0.113	-0.219960432	0.355966547	0.000579468	-0.113	-0.113	-1.522	0.599
AAF	EUR	BP4 moderate (-3)	ESM1b	All Genes	8	0.000273428	0.000216107	0.000103764	1.69E-07	0.000273428	0.000273428	8.99E-07	0.000273428
N variants	EUR	BP4 moderate (-2)	ESM1b	All Genes	492783	33	32.81589506	5.693690385	0.009268601	29	37	7	60
GERP++	EUR	BP4 moderate (-2)	ESM1b	All Genes	492783	1.2876	1.266759888	0.706186837	0.001149582	0.805765	1.751726087	-2.602933333	4.72
PhyloP Primate	EUR	BP4 moderate (-2)	ESM1b	All Genes	492783	0.595	0.136513027	0.809936654	0.001318473	-0.181	0.665	-12.077	0.756
[truncated: 1,533 more rows]
